# Supplementary material for: Quantum criticality of excitonic Mott metal-insulator transitions in black phosphorus
Source: Nat Commun. 2022 Dec 17;13:7797. doi: 10.1038/s41467-022-35567-w (PMC9759515; doi:10.1038/s41467-022-35567-w)
Supplement: Supplementary file 2 — Source Data [file 41467_2022_35567_MOESM2_ESM.zip]

Archive with 3 entries (3 files):
- Figure2.xlsx
- Figure3.xlsx
- Figure4.xlsx
