# Supplementary material for: Quantum criticality of excitonic Mott metal-insulator transitions in black phosphorus
Source: Nat Commun. 2022 Dec 17;13:7797. doi: 10.1038/s41467-022-35567-w (PMC9759515; doi:10.1038/s41467-022-35567-w)
Supplement: Supplementary file 2 — Source Data [file 41467_2022_35567_MOESM2_ESM.zip › Figure2.xlsx]

## Sheet: Figure2-b
Wavenumbers（cm-1)	Intensity（a.u.)(Top panel excition)	Intensity（a.u.)(Top panel interband)	Intensity（a.u.)(Top panel line)	Intensity（a.u.)(Middle panel interband)	Intensity（a.u.)(Middle panel intraband)	Intensity（a.u.)(Middle panel line)	Intensity（a.u.)(Bottom panel absorption/gain/line)
3988.07	8.22855e-12	0.02551	0.01724	0.21394	0.03462	0.1747	0.46444
3980.36	-1.365e-11	0.02549	0.02019	0.21216	0.03455	0.19576	0.5186
3972.64	-3.60483e-11	0.02547	0.02293	0.21035	0.03447	0.21704	0.57487
3964.93	-5.52777e-11	0.02545	0.02501	0.20854	0.0344	0.23666	0.62882
3957.21	-6.764e-11	0.02543	0.02639	0.20671	0.03433	0.2513	0.66972
3949.5	-6.94402e-11	0.02541	0.02733	0.20489	0.03426	0.26148	0.69698
3941.79	-5.69832e-11	0.02539	0.02847	0.20307	0.03419	0.27118	0.72021
3934.07	-2.65738e-11	0.02537	0.02952	0.20125	0.03412	0.27642	0.73188
3926.36	2.54829e-11	0.02536	0.03021	0.19945	0.03404	0.27703	0.73343
3918.64	1.0287e-10	0.02534	0.03095	0.19766	0.03397	0.27977	0.74028
3910.93	2.09303e-10	0.02533	0.03058	0.19589	0.0339	0.27304	0.72213
3903.22	3.48468e-10	0.02531	0.02856	0.19413	0.03383	0.25143	0.6658
3895.5	5.2406e-10	0.0253	0.02664	0.19239	0.03376	0.23623	0.62601
3887.79	7.39774e-10	0.02529	0.0257	0.19067	0.03368	0.23222	0.61398
3880.07	9.99306e-10	0.02529	0.02486	0.18896	0.03361	0.22406	0.5901
3872.36	1.30635e-09	0.02528	0.02305	0.18726	0.03354	0.20974	0.55202
3864.65	1.6646e-09	0.02527	0.02116	0.18555	0.03347	0.19616	0.51755
3856.93	2.0777e-09	0.02527	0.02128	0.18384	0.0334	0.18863	0.49719
3849.22	2.54944e-09	0.02525	0.02236	0.18212	0.03332	0.18647	0.48976
3841.51	3.08348e-09	0.02524	0.02197	0.18037	0.03325	0.18455	0.48316
3833.79	3.6847e-09	0.02522	0.02095	0.17857	0.03318	0.18414	0.47963
3826.08	4.44145e-09	0.0252	0.02101	0.17671	0.03311	0.18604	0.482
3818.36	5.57871e-09	0.02516	0.0222	0.17475	0.03304	0.19016	0.49012
3810.65	7.33415e-09	0.02511	0.02365	0.17266	0.03296	0.19548	0.50045
3802.94	9.94499e-09	0.02504	0.02566	0.17037	0.03289	0.20229	0.51338
3795.22	1.36495e-08	0.02494	0.02974	0.16783	0.03282	0.22139	0.55488
3787.51	1.86851e-08	0.0249	0.03329	0.16573	0.03275	0.2444	0.60541
3779.8	2.52895e-08	0.02487	0.03304	0.16372	0.03268	0.24902	0.61201
3772.08	3.37002e-08	0.02485	0.03077	0.16183	0.0326	0.23621	0.57858
3764.37	4.41548e-08	0.02485	0.02751	0.16009	0.03253	0.21169	0.51985
3756.65	5.69187e-08	0.02487	0.02257	0.15851	0.03246	0.17596	0.43618
3748.94	7.29903e-08	0.0249	0.01796	0.1571	0.03239	0.1432	0.36145
3741.23	9.41597e-08	0.02494	0.0159	0.15584	0.03232	0.13054	0.33626
3733.51	1.22265e-07	0.02501	0.01661	0.15473	0.03225	0.13903	0.35955
3725.8	1.59137e-07	0.02508	0.01968	0.15375	0.03217	0.1589	0.40348
3718.08	2.06609e-07	0.02516	0.02355	0.15289	0.0321	0.17659	0.43702
3710.37	2.66512e-07	0.02526	0.02631	0.15212	0.03203	0.18701	0.45419
3702.66	3.40682e-07	0.02536	0.0273	0.15144	0.03196	0.1943	0.46691
3694.94	4.30949e-07	0.02547	0.0269	0.15082	0.03189	0.19424	0.46286
3687.23	5.39132e-07	0.02559	0.0262	0.15027	0.03181	0.1854	0.43721
3679.51	6.67685e-07	0.02571	0.0256	0.14978	0.03174	0.17528	0.40786
3671.8	8.27043e-07	0.02584	0.02646	0.14935	0.03167	0.17749	0.40525
3664.09	1.03343e-06	0.02598	0.02879	0.14899	0.0316	0.19168	0.43046
3656.37	1.30318e-06	0.02613	0.0284	0.1487	0.03153	0.19039	0.42585
3648.66	1.65265e-06	0.0263	0.0265	0.14851	0.03145	0.17852	0.40003
3640.95	2.09819e-06	0.02649	0.02666	0.14842	0.03138	0.17933	0.40131
3633.23	2.65615e-06	0.02669	0.02599	0.14845	0.03131	0.17687	0.39657
3625.52	3.34276e-06	0.02692	0.02375	0.1486	0.03124	0.16296	0.36777
3617.8	4.17455e-06	0.02717	0.02295	0.14887	0.03117	0.15508	0.34966
3610.09	5.1678e-06	0.02744	0.02388	0.14927	0.03109	0.15937	0.35507
3602.38	6.34515e-06	0.02772	0.02538	0.14978	0.03102	0.16695	0.36706
3594.66	7.77866e-06	0.02803	0.02614	0.15037	0.03095	0.17058	0.36965
3586.95	9.56363e-06	0.02834	0.0266	0.15102	0.03088	0.17616	0.3738
3579.23	1.17955e-05	0.02865	0.02769	0.15169	0.03081	0.18396	0.38321
3571.52	1.45693e-05	0.02896	0.02825	0.15234	0.03074	0.18352	0.37885
3563.81	1.79812e-05	0.02926	0.02862	0.15297	0.03066	0.18102	0.37012
3556.09	2.21264e-05	0.02956	0.02972	0.15355	0.03059	0.18551	0.3738
3548.38	2.71002e-05	0.02984	0.03045	0.1541	0.03052	0.19005	0.37876
3540.66	3.29982e-05	0.03012	0.03083	0.15464	0.03045	0.19207	0.37952
3532.95	3.99156e-05	0.0304	0.03136	0.15519	0.03038	0.19219	0.37648
3525.24	4.8002e-05	0.03068	0.03142	0.15577	0.0303	0.19039	0.37059
3517.52	5.7666e-05	0.03097	0.03086	0.15639	0.03023	0.19064	0.36821
3509.81	6.93922e-05	0.03127	0.03034	0.15702	0.03016	0.19098	0.36571
3502.1	8.36701e-05	0.03156	0.0311	0.15767	0.03009	0.19053	0.36243
3494.38	0.000100985	0.03187	0.03277	0.15833	0.03002	0.19215	0.362
3486.67	0.000121823	0.03218	0.03403	0.15897	0.02994	0.19382	0.36124
3478.95	0.00014667	0.03248	0.03477	0.15959	0.02987	0.1944	0.35949
3471.24	0.000176014	0.03279	0.03492	0.16019	0.0298	0.19502	0.35715
3463.53	0.000210341	0.0331	0.03443	0.16073	0.02973	0.19518	0.35334
3455.81	0.000250131	0.03339	0.0339	0.16122	0.02966	0.19377	0.34837
3448.1	0.000296177	0.03368	0.03374	0.16164	0.02958	0.19169	0.34361
3440.39	0.000350152	0.03395	0.03444	0.16197	0.02951	0.19159	0.34115
3432.67	0.000413896	0.0342	0.03567	0.16223	0.02944	0.1934	0.34013
3424.96	0.000489255	0.03443	0.03637	0.16241	0.02937	0.19462	0.33738
3417.24	0.000578069	0.03463	0.03657	0.16251	0.0293	0.19486	0.33416
3409.53	0.000682183	0.03481	0.03632	0.16254	0.02923	0.1944	0.33214
3401.82	0.000803439	0.03497	0.03526	0.16252	0.02915	0.19252	0.32899
3394.1	0.000943661	0.03509	0.03419	0.16245	0.02908	0.19078	0.32477
3386.39	0.0011	0.03519	0.03458	0.16233	0.02901	0.19139	0.3219
3378.67	0.00129	0.03525	0.03607	0.16216	0.02894	0.19361	0.32065
3370.96	0.0015	0.03528	0.03706	0.16195	0.02887	0.19498	0.31866
3363.25	0.00174	0.03527	0.03752	0.1617	0.02879	0.19493	0.31511
3355.53	0.00202	0.03523	0.03818	0.16142	0.02872	0.19447	0.31175
3347.82	0.00234	0.03515	0.03914	0.1611	0.02865	0.19321	0.30856
3340.1	0.00271	0.03503	0.04031	0.16074	0.02858	0.1909	0.305
3332.39	0.00314	0.03486	0.04119	0.16034	0.02851	0.18918	0.30152
3324.68	0.00362	0.03465	0.04143	0.15991	0.02843	0.18903	0.29797
3316.96	0.00418	0.03439	0.04157	0.15945	0.02836	0.18893	0.29381
3309.25	0.0048	0.03409	0.04214	0.15894	0.02829	0.18794	0.28955
3301.53	0.00551	0.03373	0.04306	0.15839	0.02822	0.18699	0.28568
3293.82	0.0063	0.03332	0.04381	0.1578	0.02815	0.18657	0.28138
3286.11	0.00719	0.03285	0.04393	0.15717	0.02807	0.18674	0.27615
3278.39	0.00818	0.03232	0.04381	0.15649	0.028	0.18703	0.26989
3270.68	0.00929	0.03174	0.04405	0.15575	0.02793	0.18667	0.26354
3262.97	0.01053	0.03109	0.04505	0.15496	0.02786	0.18542	0.25785
3255.25	0.01191	0.03039	0.046	0.15411	0.02779	0.18412	0.25221
3247.54	0.01344	0.02962	0.04569	0.15321	0.02771	0.18378	0.24617
3239.82	0.01512	0.0288	0.04557	0.15224	0.02764	0.18307	0.2396
3232.11	0.01697	0.02792	0.04708	0.1512	0.02757	0.18124	0.23314
3224.4	0.019	0.02699	0.04907	0.15009	0.0275	0.17946	0.22782
3216.68	0.0212	0.02602	0.05064	0.14891	0.02743	0.17809	0.22362
3208.97	0.02357	0.025	0.05145	0.14764	0.02736	0.17678	0.21904
3201.26	0.02612	0.02394	0.05233	0.14629	0.02728	0.17561	0.21254
3193.54	0.02885	0.02286	0.05387	0.14485	0.02721	0.1755	0.20426
3185.83	0.03174	0.02175	0.0553	0.14331	0.02714	0.17598	0.19548
3178.11	0.0348	0.02063	0.05725	0.14167	0.02707	0.17496	0.18745
3170.4	0.03799	0.01951	0.05954	0.13994	0.027	0.17299	0.1799
3162.69	0.0413	0.01838	0.06082	0.13809	0.02692	0.17159	0.1722
3154.97	0.04471	0.01726	0.06192	0.13613	0.02685	0.17039	0.16443
3147.26	0.04816	0.01615	0.06313	0.13404	0.02678	0.16904	0.1561
3139.54	0.05163	0.01505	0.06387	0.13184	0.02671	0.1669	0.14654
3131.83	0.05508	0.01398	0.06515	0.12951	0.02664	0.16323	0.13664
3124.12	0.05845	0.01294	0.06692	0.12705	0.02656	0.15903	0.12736
3116.4	0.06168	0.01192	0.06847	0.12448	0.02649	0.15615	0.1176
3108.69	0.06474	0.01094	0.0705	0.12177	0.02642	0.15501	0.1069
3100.97	0.06756	0.00999	0.07261	0.11895	0.02635	0.1542	0.09552
3093.26	0.0701	0.00908	0.07359	0.11602	0.02628	0.15236	0.08301
3085.55	0.0723	0.00821	0.07432	0.11297	0.0262	0.14894	0.07033
3077.83	0.07412	0.00738	0.07588	0.10982	0.02613	0.1445	0.05874
3070.12	0.07551	0.0066	0.07693	0.10657	0.02606	0.14043	0.04723
3062.41	0.07646	0.00587	0.0767	0.10322	0.02599	0.13683	0.03495
3054.69	0.07694	0.00519	0.07693	0.0998	0.02592	0.13281	0.02254
3046.98	0.07694	0.00457	0.07805	0.0963	0.02585	0.12819	0.01068
3039.26	0.07646	0.00401	0.07772	0.09273	0.02577	0.12336	0.00339
3031.55	0.07551	0.00351	0.07522	0.08912	0.0257	0.11883	-0.00574
3023.84	0.07411	0.00306	0.07269	0.08546	0.02563	0.11452	-0.01815
3016.12	0.07229	0.00268	0.07125	0.08177	0.02556	0.11001	-0.02932
3008.41	0.07009	0.00235	0.07004	0.07806	0.02549	0.10536	-0.0414
3000.69	0.06755	0.00208	0.06822	0.07435	0.02541	0.10044	-0.05579
2992.98	0.06473	0.00187	0.06545	0.07064	0.02534	0.09494	-0.07018
2985.27	0.06167	0.00171	0.06191	0.06695	0.02525	0.08915	-0.08278
2977.55	0.05843	0.00159	0.05843	0.0633	0.02517	0.08372	-0.09463
2969.84	0.05507	0.00152	0.05534	0.05968	0.02509	0.07914	-0.10703
2962.12	0.05162	0.00147	0.05207	0.05612	0.02501	0.07525	-0.11977
2954.41	0.04815	0.00146	0.04854	0.05263	0.02493	0.07131	-0.13276
2946.7	0.04469	0.00146	0.04476	0.04921	0.02484	0.06691	-0.14535
2938.98	0.04129	0.00146	0.04063	0.04588	0.02476	0.06234	-0.15641
2931.27	0.03799	0.00146	0.03666	0.04265	0.02468	0.05831	-0.16735
2923.56	0.03479	0.00146	0.03345	0.03952	0.0246	0.05499	-0.17966
2915.84	0.03173	0.00146	0.03142	0.03651	0.02452	0.05164	-0.19206
2908.13	0.02884	0.00146	0.03021	0.03363	0.02443	0.0482	-0.20354
2900.41	0.02611	0.00146	0.02854	0.03088	0.02435	0.04543	-0.21407
2892.7	0.02356	0.00146	0.02606	0.02827	0.02427	0.04338	-0.22311
2884.99	0.02119	0.00146	0.02349	0.0258	0.02419	0.0416	-0.23097
2877.27	0.01899	0.00146	0.02109	0.02347	0.02411	0.03974	-0.23759
2869.56	0.01697	0.00146	0.01863	0.02129	0.02402	0.03755	-0.24121
2861.84	0.01513	0.00146	0.01633	0.01925	0.02394	0.03526	-0.24176
2854.13	0.01344	0.00146	0.01481	0.01736	0.02386	0.03315	-0.2429
2846.42	0.01192	0.00146	0.01418	0.0156	0.02378	0.03123	-0.24645
2838.7	0.01053	0.00146	0.01384	0.01399	0.0237	0.02956	-0.24866
2830.99	0.00929	0.00146	0.01354	0.0125	0.02361	0.02815	-0.24781
2823.28	0.00817	0.00146	0.01288	0.01114	0.02353	0.02705	-0.24618
2815.56	0.00717	0.00146	0.01112	0.0099	0.02345	0.02655	-0.24337
2807.85	0.00627	0.00146	0.00884	0.00877	0.02337	0.02654	-0.23826
2800.13	0.00548	0.00146	0.00697	0.00776	0.02329	0.02653	-0.23176
2792.42	0.00478	0.00146	0.00523	0.00684	0.0232	0.02634	-0.22387
2784.71	0.00416	0.00146	0.00418	0.00602	0.02312	0.02584	-0.21504
2776.99	0.00362	0.00146	0.00393	0.0053	0.02304	0.02485	-0.20639
2769.28	0.00315	0.00146	0.00448	0.00466	0.02296	0.02385	-0.19714
2761.56	0.00272	0.00146	0.00491	0.00409	0.0229	0.02355	-0.18714
2753.85	0.00235	0.00146	0.0054	0.0036	0.02285	0.02408	-0.17657
2746.14	0.00202	0.00146	0.00461	0.00317	0.0228	0.02489	-0.16535
2738.42	0.00173	0.00146	0.00346	0.0028	0.02274	0.02506	-0.15465
2730.71	0.00148	0.00146	0.0034	0.00249	0.02269	0.02461	-0.1439
2722.99	0.00126	0.00146	0.00385	0.00222	0.02264	0.02436	-0.1325
2715.28	0.00107	0.00146	0.00372	0.00198	0.02259	0.02442	-0.12174
2707.57	0.00091224	0.00146	0.00382	0.00179	0.02253	0.02448	-0.11219
2699.85	0.000775749	0.00146	0.00395	0.00162	0.02248	0.02432	-0.10414
2692.14	0.000660677	0.00146	0.0034	0.00148	0.02243	0.02365	-0.09692
2684.43	0.00056399	0.00146	0.00274	0.00135	0.02237	0.02278	-0.089
2676.71	0.000482632	0.00146	0.00225	0.00124	0.02232	0.0222	-0.08059
2669	0.000413549	0.00146	0.00208	0.00114	0.02227	0.02196	-0.07281
2661.28	0.000353698	0.00146	0.00182	0.00105	0.02221	0.02202	-0.06595
2653.57	0.000300926	0.00146	0.00199	0.000968029	0.02216	0.02211	-0.05969
2645.86	0.000254602	0.00146	0.00173	0.000889119	0.02211	0.02244	-0.05358
2638.14	0.000214249	0.00146	0.00131	0.000815074	0.02206	0.02326	-0.04742
2630.43	0.000179373	0.00146	0.00105	0.000745832	0.022	0.02362	-0.04142
2622.72	0.000149498	0.00146	0.00116	0.000681741	0.02195	0.02326	-0.0361
2615	0.000124142	0.00146	0.00124	0.000623211	0.0219	0.02323	-0.0313
2607.29	0.000102822	0.00146	0.00191	0.000570356	0.02182	0.02366	-0.02629
2599.57	8.50553e-05	0.00146	0.00172	0.000522882	0.02175	0.024	-0.02152
2591.86	7.03598e-05	0.00146	0.00158	0.000480215	0.02168	0.02354	-0.01789
2584.15	5.82546e-05	0.00146	0.00163	0.000441821	0.02161	0.02233	-0.0152
2576.43	4.8254e-05	0.00146	0.00137	0.000407382	0.02154	0.02152	-0.01271
2568.72	3.98775e-05	0.00146	0.00122	0.000376727	0.02147	0.02143	-0.00992
2561	3.27024e-05	0.00146	0.00169	0.000349453	0.02139	0.02156	-0.00701
2553.29	2.6569e-05	0.00146	0.00234	0.000324521	0.02132	0.02144	-0.00418
2545.58	2.13897e-05	0.00146	0.00178	0.00030013	0.02125	0.0208	-0.00165
2537.86	1.70769e-05	0.00146	0.0015	0.000274087	0.02118	0.02044	0.000134
2530.15	1.35429e-05	0.00146	0.00147	0.000244365	0.02111	0.02026	0.00121
2522.43	1.07005e-05	0.00146	0.000579	0.000209439	0.02104	0.01969	0.00221
2514.72	8.46121e-06	0.00146	0.000975	0.000168295	0.02097	0.01962	0.00322
2507.01	6.73789e-06	0.00146	0.00111	0.000120422	0.02089	0.02031	0.00645
2499.29	5.4429e-06	0.00146	0.001	6.58503e-05	0.02082	0.02062	0.00675
2491.58	4.48862e-06	0.00146	0.00131	5.2856e-06	0.02075	0.0204	0.00756
2483.86	3.7874e-06	0.00146	0.00113	-5.98994e-05	0.02068	0.02046	0.00843
2476.15	3.25163e-06	0.00146	0.000671	-0.000127828	0.02061	0.02088	0.00923
2468.44	2.79747e-06	0.00146	0.00127	-0.000196247	0.02054	0.02147	0.01066
2460.72	2.38868e-06	0.00146	0.00151	-0.000262717	0.02046	0.02143	0.01304
2453.01	2.02223e-06	0.00146	0.00106	-0.00032489	0.02037	0.02045	0.0157
2445.3	1.69567e-06	0.00146	0.000824	-0.000380701	0.02027	0.02045	0.01722
2437.58	1.40656e-06	0.00146	0.000301	-0.00042834	0.02018	0.02136	0.0177
2429.87	1.15245e-06	0.00146	0.000839	-0.000466528	0.02008	0.02107	0.01821
2422.15	9.30893e-07	0.00146	0.00112	-0.000494853	0.01999	0.02012	0.01899
2414.44	7.39446e-07	0.00146	0.000632	-0.000513703	0.0199	0.01957	0.0193
2406.73	5.75684e-07	0.00146	0.00138	-0.000523995	0.0198	0.01944	0.01885
2399.01	4.37119e-07	0.00146	0.00153	-0.000526978	0.01971	0.02006	0.01924
2391.3	3.21328e-07	0.00146	0.00147	-0.000524062	0.01961	0.02045	0.02133
2383.59	2.25867e-07	0.00146	0.00179	-0.000516627	0.01952	0.01972	0.02433
2375.87	1.48295e-07	0.00146	0.00178	-0.000505924	0.01942	0.01841	0.02773
2368.16	8.64962e-08	0.00146	0.00136	-0.000493143	0.01933	0.01693	0.03044
2360.44	3.88906e-08	0.00146	0.00247	-0.000479609	0.01923	0.01587	0.03171
2352.73	3.94652e-09	0.00146	0.00257	-0.000466678	0.01914	0.01599	0.03144
2345.02	-1.98653e-08	0.00146	0.00153	-0.000455339	0.01904	0.01671	0.03003
2337.3	-3.40824e-08	0.00146	0.000844	-0.000445951	0.01895	0.01718	0.02943
2329.59	-4.02326e-08	0.00146	0.00103	-0.000438259	0.01886	0.01734	0.03018
2321.87	-3.98473e-08	0.00146	0.00203	-0.00043151	0.01876	0.01721	0.02969
2314.16	-3.44583e-08	0.00146	0.00299	-0.000424767	0.01867	0.01717	0.02805
2306.45	-2.55969e-08	0.00146	0.00365	-0.000417375	0.01857	0.01766	0.02793
2298.73	-1.47949e-08	0.00146	0.00139	-0.000409221	0.01854	0.01785	0.02913
2291.02	-3.58508e-09	0.00146	0.00317	-0.000400315	0.01851	0.01744	0.02939
2283.3	6.50398e-09	0.00146	0.00365	-0.000390336	0.01848	0.01796	0.02958
2275.59	1.42268e-08	0.00146	0.00142	-0.000378803	0.01845	0.0189	0.03114
2267.88	1.95444e-08	0.00146	0.00164	-0.000365694	0.01842	0.01877	0.03122
2260.16	2.27332e-08	0.00146	0.00179	-0.000351646	0.01839	0.01894	0.02894
2252.45	2.40697e-08	0.00146	0.00326	-0.000337477	0.01836	0.02029	0.02926
2244.74	2.38304e-08	0.00146	0.0036	-0.000323827	0.01833	0.02011	0.03368
2237.02	2.22918e-08	0.00146	0.00212	-0.000311318	0.0183	0.01836	0.03724
2229.31	1.97307e-08	0.00146	0.00194	-0.000300522	0.01827	0.01783	0.03679
2221.59	1.64231e-08	0.00146	0.00127	-0.000291599	0.01824	0.01865	0.0342
2213.88	1.26456e-08	0.00146	0.00155	-0.000284289	0.01821	0.01913	0.03238
2206.17	8.67479e-09	0.00146	0.00282	-0.000278393	0.01817	0.01898	0.0324
2198.45	4.78711e-09	0.00146	0.00385	-0.000274106	0.01814	0.01876	0.03442
2190.74	1.25908e-09	0.00146	0.00383	-0.000272059	0.01811	0.01881	0.03624
2183.02	-1.64863e-09	0.00146	0.00227	-0.000298738	0.01808	0.01872	0.03553
2175.31	-3.86609e-09	0.00146	0.00322	-0.000316814	0.01805	0.01782	0.03373
2167.6	-5.45081e-09	0.00146	0.00296	-0.000330147	0.01802	0.01701	0.03386
2159.88	-6.46169e-09	0.00146	0.00257	-0.000341325	0.01799	0.01747	0.03558
2152.17	-6.95793e-09	0.00146	0.00152	-0.000351835	0.01796	0.01796	0.0363
2144.45	-6.99875e-09	0.00146	0.00122	-0.000362515	0.01747	0.01784	0.03607
2136.74	-6.64336e-09	0.00146	0.00193	-0.000373851	0.01698	0.01758	0.03611
2129.03	-5.95099e-09	0.00146	0.00188	-0.000386138	0.01648	0.01656	0.035
2121.31	-4.98085e-09	0.00146	0.000711	-0.000399565	0.01599	0.01448	0.03047
2113.6	-3.79231e-09	0.00146	0.00171	-0.000414229	0.0155	0.0126	0.02394
2105.89	-2.44428e-09	0.00146	0.00356	-0.00043015	0.01501	0.01282	0.01956
2098.17	-9.96116e-10	0.00146	0.00354	-0.000447254	0.01452	0.01432	0.01867
2090.46	4.92968e-10	0.00146	0.00287	-0.000465422	0.01402	0.01414	0.02032
2082.74	1.96375e-09	0.00146	0.0034	-0.000484529	0.01353	0.01148	0.02196
2075.03	3.35703e-09	0.00146	0.00388	-0.000504451	0.01304	0.00933	0.02194
2067.32	4.61358e-09	0.00146	0.00357	-0.000525029	0.01255	0.0098	0.02085
2059.6	5.67406e-09	0.00146	0.00301	-0.000546051	0.01206	0.01055	0.01872
2051.89	6.47955e-09	0.00146	0.00336	-0.000567277	0.01156	0.01063	0.01742
2044.17	6.97067e-09	0.00146	0.00384	-0.000588453	0.01107	0.0107	0.01892
2036.46	7.08821e-09	0.00146	0.00461	-0.00060934	0.01058	0.01123	0.02121
2028.75	6.77295e-09	0.00146	0.00526	-0.000629721	0.01009	0.01146	0.02192
2021.03	5.96568e-09	0.00146	0.0049	-0.000649427	0.0096	0.0103	0.02031
2013.32	4.60719e-09	0.00146	0.00326	-0.000668348	0.0091	0.00914	0.01602
2005.61	2.63825e-09	0.00146	0.00248	-0.000686417	0.00861	0.00871	0.01601
1997.89	4.32712e-14	0.00146	0.00313	-0.000703598	0.00812	0.00812	0.01915
