# Supplementary material for: Quantum criticality of excitonic Mott metal-insulator transitions in black phosphorus
Source: Nat Commun. 2022 Dec 17;13:7797. doi: 10.1038/s41467-022-35567-w (PMC9759515; doi:10.1038/s41467-022-35567-w)
Supplement: Supplementary file 2 — Source Data [file 41467_2022_35567_MOESM2_ESM.zip › Figure3.xlsx]

## Sheet: Figure3-b
1	n(×10-11cm-2） Intensity(a.u.) Wavenumber(cm-1)	19.2	18.3709	17.5648	17.085	16.5896	16.0292	15.4588	14.8472	12.8711	11.52	6.8913	0.96		2	n(×10-11cm-2） Intensity(a.u.) Wavenumber(cm-1)	19.6543	18.8056	17.9803	17.4892	16.9821	16.4085	15.8246	15.1984	13.1756	11.7926	7.05434	0.982712		3	n(×10-11cm-2） Intensity(a.u.) Wavenumber(cm-1)	19.9679	19.1057	18.2673	17.7683	17.2531	16.6703	16.0772	15.441	13.3859	11.9808	7.16693	0.998397
	3988.07	0.63728	0.61748	0.61817	0.62328	0.61983	0.6131	0.60905	0.60731	0.59639	0.57638	0.38061	0.26483			3988.07	0.63666	0.61577	0.62586	0.6247	0.61874	0.60796	0.60615	0.60032	0.5796	0.56654	0.36555	0.22044			3988.07	0.63477	0.63062	0.62667	0.62351	0.61697	0.61322	0.60306	0.59425	0.56688	0.55893	0.40678	0.23539
	3980.36	0.71306	0.69487	0.69421	0.70092	0.69642	0.6886	0.68525	0.6857	0.67329	0.65406	0.43599	0.30985			3980.36	0.71198	0.69234	0.70243	0.70117	0.6951	0.68524	0.68397	0.6805	0.65668	0.64415	0.42073	0.25107			3980.36	0.70879	0.70597	0.70157	0.69911	0.69234	0.68939	0.68073	0.67283	0.6459	0.63746	0.46925	0.27288
	3972.64	0.78988	0.77394	0.77171	0.77856	0.77397	0.76619	0.76388	0.76466	0.75226	0.73671	0.49226	0.35779			3972.64	0.78884	0.7712	0.78022	0.77807	0.77302	0.76412	0.76417	0.76126	0.73711	0.72685	0.47687	0.28294			3972.64	0.78464	0.78345	0.77875	0.77556	0.7694	0.76698	0.76017	0.75267	0.72864	0.72129	0.53346	0.31644
	3964.93	0.86164	0.84831	0.84432	0.85056	0.84704	0.83929	0.83867	0.8389	0.82674	0.81756	0.54664	0.3995			3964.93	0.86126	0.84659	0.85348	0.8496	0.84695	0.83811	0.83983	0.83585	0.81474	0.80826	0.53036	0.31388			3964.93	0.85604	0.8566	0.85122	0.84631	0.84225	0.84114	0.83636	0.82835	0.80733	0.80416	0.59508	0.35476
	3957.21	0.91382	0.90326	0.89892	0.90408	0.90242	0.89421	0.89536	0.89503	0.8837	0.87978	0.59008	0.43114			3957.21	0.91398	0.90329	0.90767	0.90263	0.90221	0.89389	0.89594	0.89112	0.87343	0.87233	0.57107	0.34007			3957.21	0.90866	0.90934	0.90479	0.89864	0.89669	0.89741	0.89505	0.8857	0.8671	0.8686	0.64329	0.37927
	3949.5	0.94726	0.93755	0.93618	0.93963	0.93933	0.93164	0.93357	0.93366	0.92356	0.91836	0.62085	0.45617			3949.5	0.9477	0.93793	0.94268	0.93883	0.93839	0.93187	0.93291	0.92856	0.91382	0.91439	0.59881	0.35953			3949.5	0.94303	0.94099	0.94055	0.93538	0.93332	0.9348	0.9351	0.92453	0.90992	0.91061	0.67616	0.39644
	3941.79	0.97782	0.96678	0.97039	0.97122	0.97258	0.96622	0.96749	0.96884	0.96011	0.95134	0.64815	0.48027			3941.79	0.97853	0.96527	0.97472	0.97273	0.9712	0.96639	0.96676	0.96449	0.95299	0.94954	0.62465	0.37485			3941.79	0.97405	0.96939	0.97353	0.97077	0.96772	0.96842	0.96996	0.96057	0.95079	0.94713	0.70593	0.41466
	3934.07	0.99347	0.98285	0.98978	0.98747	0.99033	0.9863	0.98605	0.9875	0.98118	0.97257	0.66418	0.49311			3934.07	0.99366	0.97997	0.99145	0.99005	0.98903	0.98548	0.9847	0.98554	0.97784	0.97219	0.63963	0.38496			3934.07	0.99011	0.98484	0.99023	0.98916	0.98731	0.98607	0.98639	0.9814	0.97542	0.96933	0.72374	0.42576
	3926.36	0.99374	0.98738	0.99301	0.98974	0.99191	0.99082	0.99	0.99019	0.98722	0.98164	0.67029	0.49682			3926.36	0.99295	0.9855	0.99204	0.99125	0.99138	0.98942	0.98791	0.98953	0.98654	0.98285	0.64399	0.392			3926.36	0.9916	0.98768	0.99104	0.99075	0.99075	0.98873	0.98788	0.98677	0.98414	0.97899	0.73118	0.43058
	3918.64	1	1	1	1	1	1	1	1	1	1	0.68094	0.50596			3918.64	1	1	1	1	1	1	1	1	1	1	0.65383	0.39982			3918.64	1	1	1	1	1	1	1	1	1	1	0.74387	0.44
	3910.93	0.96942	0.97533	0.97239	0.97596	0.97267	0.97299	0.97549	0.97405	0.97612	0.98067	0.66429	0.49338			3910.93	0.97142	0.97759	0.97278	0.97359	0.97271	0.97496	0.97488	0.97345	0.97366	0.97827	0.63609	0.38817			3910.93	0.97337	0.97531	0.97293	0.97542	0.97453	0.9745	0.97535	0.97611	0.97709	0.97874	0.72109	0.42953
	3903.22	0.88457	0.89408	0.8949	0.8986	0.89052	0.89348	0.90011	0.89303	0.89764	0.89859	0.60846	0.4477			3903.22	0.88734	0.89954	0.89082	0.8935	0.89188	0.89637	0.8929	0.88992	0.88979	0.89698	0.57661	0.35187			3903.22	0.89366	0.89168	0.88999	0.89901	0.89696	0.89195	0.89296	0.89464	0.89635	0.88886	0.65124	0.38848
	3895.5	0.82504	0.83351	0.84125	0.84384	0.83187	0.83872	0.84716	0.8368	0.84413	0.83764	0.57096	0.4183			3895.5	0.82756	0.84118	0.83335	0.83791	0.83577	0.84181	0.83591	0.83214	0.83093	0.83925	0.53533	0.32659			3895.5	0.83735	0.82947	0.83226	0.84687	0.84327	0.83451	0.83585	0.83842	0.84068	0.82429	0.60489	0.36126
	3887.79	0.80792	0.81224	0.82611	0.8282	0.81568	0.82467	0.83216	0.82409	0.83254	0.8254	0.56536	0.41565			3887.79	0.8104	0.81894	0.81788	0.82306	0.82078	0.82783	0.82129	0.8195	0.81761	0.82829	0.52697	0.32138			3887.79	0.82121	0.80917	0.81817	0.83326	0.82904	0.82105	0.82139	0.82699	0.82795	0.81295	0.59396	0.35937
	3880.07	0.77531	0.77944	0.79488	0.79559	0.78487	0.79434	0.80152	0.79622	0.80336	0.80514	0.54966	0.40599			3880.07	0.77799	0.78365	0.78594	0.78968	0.7892	0.79781	0.78906	0.79051	0.78925	0.80542	0.50805	0.31143			3880.07	0.78945	0.77738	0.78824	0.80033	0.79841	0.79127	0.78905	0.79788	0.79807	0.7889	0.56864	0.34995
	3872.36	0.72069	0.72858	0.74271	0.73928	0.73178	0.7418	0.74929	0.74493	0.74928	0.76393	0.51777	0.38731			3872.36	0.72334	0.73179	0.73088	0.73093	0.73537	0.74545	0.73299	0.73564	0.73486	0.76016	0.47103	0.29366			3872.36	0.73582	0.72659	0.73435	0.74294	0.74591	0.73702	0.7333	0.74119	0.7445	0.73626	0.52495	0.32649
	3864.65	0.6694	0.6793	0.69454	0.686	0.68263	0.69215	0.7013	0.69599	0.69924	0.72077	0.48571	0.37076			3864.65	0.67299	0.68344	0.68027	0.67764	0.68654	0.69598	0.6817	0.68179	0.68478	0.71402	0.43472	0.27574			3864.65	0.68639	0.67661	0.68393	0.69068	0.69684	0.68607	0.6823	0.68721	0.69475	0.68135	0.48509	0.30157
	3856.93	0.63829	0.64874	0.66603	0.65644	0.65532	0.66346	0.67525	0.66607	0.67266	0.69259	0.46177	0.36043			3856.93	0.64428	0.65526	0.65269	0.65069	0.65946	0.66774	0.65429	0.6502	0.65934	0.68347	0.41668	0.26011			3856.93	0.65852	0.64574	0.656	0.6637	0.66849	0.65807	0.65444	0.65834	0.6684	0.65013	0.46479	0.28586
	3849.22	0.62792	0.63798	0.65682	0.64969	0.64763	0.65664	0.6683	0.65432	0.66539	0.6829	0.45112	0.35421			3849.22	0.63289	0.64705	0.64509	0.6444	0.65043	0.6619	0.64674	0.64284	0.65056	0.67274	0.41652	0.25368			3849.22	0.64899	0.63635	0.64706	0.65816	0.66057	0.64965	0.64706	0.65101	0.6624	0.64163	0.46084	0.28335
	3841.51	0.62265	0.63019	0.65216	0.64707	0.64219	0.65371	0.66217	0.64887	0.65851	0.67687	0.45303	0.34441			3841.51	0.62172	0.63931	0.63871	0.63873	0.64227	0.65993	0.63973	0.64186	0.64128	0.66802	0.4137	0.2598			3841.51	0.64089	0.63019	0.63957	0.65382	0.65632	0.64191	0.6406	0.64534	0.65645	0.63384	0.45442	0.28649
	3833.79	0.62165	0.63106	0.65261	0.64996	0.64192	0.65388	0.65984	0.65469	0.65763	0.67656	0.46497	0.33872			3833.79	0.61802	0.63688	0.63642	0.63914	0.64022	0.6589	0.63836	0.64552	0.64397	0.66909	0.40791	0.2716			3833.79	0.63828	0.63013	0.63866	0.65347	0.65671	0.63972	0.6384	0.64499	0.65481	0.63371	0.45126	0.28942
	3826.08	0.62499	0.64465	0.65763	0.6582	0.64929	0.65901	0.66543	0.66823	0.66781	0.68374	0.47719	0.34613			3826.08	0.62592	0.64622	0.64157	0.64838	0.64835	0.66045	0.64764	0.65297	0.66227	0.67532	0.40878	0.27773			3826.08	0.6437	0.64163	0.64676	0.66135	0.66375	0.6473	0.64559	0.65357	0.66227	0.64561	0.46084	0.28984
	3818.36	0.63403	0.66336	0.66824	0.66992	0.66409	0.67178	0.68132	0.68423	0.68793	0.70307	0.48857	0.36838			3818.36	0.64175	0.66301	0.65588	0.66266	0.66558	0.66995	0.66807	0.66566	0.6889	0.69144	0.42375	0.2811			3818.36	0.65627	0.6618	0.66268	0.67716	0.67888	0.66515	0.66488	0.67169	0.68087	0.6669	0.4817	0.29571
	3810.65	0.64612	0.67758	0.68234	0.6823	0.68118	0.68919	0.70307	0.69968	0.71037	0.73182	0.49837	0.39076			3810.65	0.65747	0.67908	0.67475	0.67631	0.68475	0.68594	0.69186	0.68132	0.71308	0.71623	0.44703	0.28646			3810.65	0.67021	0.67985	0.68088	0.69421	0.69665	0.68707	0.6892	0.69224	0.70491	0.68907	0.50059	0.31099
	3802.94	0.66325	0.69333	0.70135	0.7017	0.70242	0.71249	0.72912	0.72079	0.73724	0.76423	0.51093	0.40307			3802.94	0.67548	0.69816	0.69848	0.6967	0.70725	0.7092	0.71745	0.70401	0.73703	0.74548	0.4738	0.29565			3802.94	0.68719	0.6988	0.70325	0.71554	0.71734	0.71355	0.71607	0.71567	0.73423	0.71373	0.51705	0.33298
	3795.22	0.72211	0.75262	0.76288	0.76939	0.7678	0.78003	0.79601	0.7875	0.81147	0.83747	0.55964	0.43724			3795.22	0.73599	0.75821	0.76623	0.76739	0.77394	0.77774	0.787	0.77565	0.80716	0.81863	0.532	0.32966			3795.22	0.74604	0.76296	0.77078	0.78271	0.78146	0.78451	0.78725	0.78546	0.81118	0.7931	0.57445	0.37508
	3787.51	0.79327	0.82733	0.83857	0.85135	0.84664	0.86022	0.87424	0.86735	0.89838	0.92228	0.62175	0.48504			3787.51	0.80957	0.83129	0.84638	0.85214	0.85334	0.85935	0.86975	0.86213	0.89161	0.90745	0.5964	0.37377			3787.51	0.81791	0.84253	0.8513	0.86352	0.86024	0.86643	0.87175	0.87008	0.90038	0.89264	0.64966	0.41738
	3779.8	0.80275	0.84151	0.85204	0.86559	0.86006	0.87456	0.88813	0.88354	0.91369	0.94029	0.63851	0.49894			3779.8	0.81955	0.84499	0.85926	0.86635	0.86621	0.87402	0.88332	0.87996	0.90665	0.92892	0.60825	0.3871			3779.8	0.8276	0.85712	0.86397	0.87706	0.87424	0.87929	0.88666	0.88589	0.91572	0.91252	0.66747	0.42199
	3772.08	0.75797	0.79938	0.8086	0.8184	0.81477	0.82942	0.84447	0.84262	0.86632	0.90237	0.61351	0.48067			3772.08	0.77234	0.80414	0.81212	0.81717	0.82004	0.8289	0.8364	0.83558	0.86084	0.89041	0.57492	0.3704			3772.08	0.78209	0.81326	0.81624	0.82838	0.82787	0.83112	0.83802	0.83997	0.86533	0.86194	0.62812	0.39728
	3764.37	0.67859	0.71828	0.72859	0.73262	0.73079	0.7441	0.76086	0.75943	0.77776	0.82135	0.5551	0.43684			3764.37	0.68895	0.72418	0.72582	0.72812	0.73429	0.74497	0.74945	0.74759	0.77239	0.80775	0.50744	0.33134			3764.37	0.70199	0.73048	0.72964	0.74002	0.74256	0.74121	0.74609	0.75239	0.77038	0.76896	0.54953	0.34995
	3756.65	0.56231	0.59449	0.6102	0.60915	0.60561	0.61747	0.63361	0.63063	0.64488	0.68127	0.45863	0.35858			3756.65	0.56932	0.60085	0.59965	0.60131	0.60674	0.61994	0.61721	0.61396	0.6356	0.66831	0.40216	0.27007			3756.65	0.58619	0.60393	0.60425	0.61549	0.61914	0.60933	0.61095	0.61899	0.62961	0.6225	0.43249	0.27414
	3748.94	0.45513	0.47812	0.50071	0.4968	0.48946	0.50095	0.51464	0.51042	0.52163	0.54318	0.36592	0.27979			3748.94	0.46033	0.48576	0.48485	0.48776	0.48976	0.50425	0.49392	0.49135	0.50765	0.53287	0.3054	0.21339			3748.94	0.48069	0.48522	0.491	0.50459	0.50701	0.49028	0.48902	0.49609	0.50149	0.48069	0.32649	0.20377
	3741.23	0.41456	0.43474	0.45981	0.45402	0.44689	0.45763	0.46928	0.46419	0.47703	0.49223	0.33066	0.24881			3741.23	0.4193	0.44624	0.44401	0.44794	0.44803	0.46281	0.44969	0.44823	0.46184	0.48418	0.27341	0.19347			3741.23	0.44288	0.44375	0.4522	0.46697	0.46819	0.44951	0.44894	0.45427	0.45764	0.42937	0.29182	0.18094
	3733.51	0.44143	0.46622	0.48824	0.48233	0.4803	0.48943	0.49997	0.49439	0.51468	0.53256	0.3583	0.27079			3733.51	0.44808	0.48239	0.47856	0.4823	0.48321	0.49807	0.48589	0.48436	0.50057	0.52527	0.30705	0.21293			3733.51	0.47397	0.48167	0.48936	0.50368	0.5046	0.48869	0.49078	0.49243	0.50031	0.47184	0.32807	0.2067
	3725.8	0.50045	0.53094	0.55041	0.54846	0.55047	0.55864	0.56977	0.56453	0.59242	0.61628	0.42012	0.32402			3725.8	0.511	0.54849	0.54932	0.55213	0.55543	0.56966	0.56022	0.55789	0.57955	0.60904	0.37268	0.25368			3725.8	0.53632	0.55158	0.56097	0.57428	0.57497	0.56486	0.56845	0.56659	0.584	0.55712	0.39736	0.25592
	3718.08	0.54902	0.58232	0.60305	0.60627	0.6087	0.61759	0.63051	0.6263	0.65717	0.68634	0.47276	0.37235			3718.08	0.56246	0.59758	0.60724	0.60963	0.61505	0.62775	0.62254	0.6203	0.64611	0.6785	0.42724	0.28814			3718.08	0.58489	0.6033	0.61742	0.63025	0.63004	0.62487	0.62977	0.62766	0.65144	0.62951	0.4543	0.29571
	3710.37	0.57489	0.61043	0.63287	0.6393	0.64023	0.6512	0.66479	0.66365	0.69545	0.72887	0.50241	0.39936			3710.37	0.58927	0.62355	0.63941	0.64215	0.6486	0.65929	0.65954	0.65892	0.68527	0.71962	0.45688	0.30836			3710.37	0.61044	0.63182	0.64901	0.66144	0.66028	0.65688	0.66521	0.664	0.69008	0.67847	0.48638	0.31832
	3702.66	0.59439	0.63336	0.65606	0.6644	0.66413	0.67666	0.68986	0.69295	0.72772	0.7652	0.52747	0.41737			3702.66	0.60815	0.64605	0.66422	0.6677	0.67373	0.68391	0.68845	0.68984	0.71513	0.75633	0.47872	0.32675			3702.66	0.63037	0.6577	0.6745	0.68572	0.68555	0.68257	0.69467	0.69272	0.72138	0.72116	0.50939	0.33613
	3694.94	0.59252	0.63407	0.65749	0.66421	0.66548	0.67796	0.69166	0.69492	0.7326	0.77423	0.53229	0.41472			3694.94	0.60422	0.64578	0.66385	0.66681	0.67248	0.68493	0.68871	0.69099	0.71651	0.76673	0.48082	0.3318			3694.94	0.6264	0.65932	0.67294	0.68227	0.68491	0.68252	0.6945	0.69173	0.72128	0.72601	0.50657	0.33906
	3687.23	0.56066	0.60241	0.62814	0.63028	0.63406	0.64666	0.66279	0.66102	0.6985	0.74226	0.50667	0.3889			3687.23	0.57123	0.6125	0.63026	0.63123	0.63803	0.65276	0.65414	0.65442	0.68039	0.73305	0.45611	0.31541			3687.23	0.59124	0.62437	0.63538	0.64501	0.64874	0.64587	0.65583	0.65371	0.68059	0.68093	0.47398	0.32168
	3679.51	0.52385	0.56354	0.59189	0.59241	0.59509	0.60891	0.62758	0.6221	0.65693	0.69488	0.47584	0.36348			3679.51	0.53431	0.57309	0.5904	0.59209	0.59872	0.61312	0.61532	0.61285	0.63809	0.68229	0.42591	0.29335			3679.51	0.55191	0.58084	0.59233	0.60575	0.60743	0.60234	0.61193	0.61136	0.63328	0.62424	0.43953	0.29738
	3671.8	0.52655	0.56722	0.59716	0.60225	0.60063	0.61657	0.63469	0.63262	0.66767	0.69871	0.48744	0.37301			3671.8	0.53596	0.57705	0.59442	0.60104	0.6048	0.61781	0.62342	0.62257	0.64842	0.68554	0.43416	0.30009			3671.8	0.55181	0.58297	0.59588	0.61227	0.61178	0.60609	0.61709	0.61778	0.63808	0.62738	0.44822	0.29738
	3664.09	0.56711	0.6129	0.64372	0.65614	0.65134	0.66947	0.68499	0.68899	0.72905	0.76349	0.53929	0.41525			3664.09	0.5749	0.62397	0.64385	0.65401	0.65516	0.66881	0.6773	0.67968	0.70837	0.75179	0.48226	0.3364			3664.09	0.58993	0.63097	0.64456	0.65978	0.65951	0.65582	0.66966	0.66997	0.6948	0.69324	0.49749	0.3267
	3656.37	0.5603	0.60763	0.63716	0.65142	0.64782	0.66566	0.68045	0.68548	0.72568	0.76749	0.53728	0.41698			3656.37	0.56732	0.62016	0.64007	0.64836	0.65005	0.66551	0.67263	0.67373	0.70348	0.75533	0.48149	0.33701			3656.37	0.58299	0.6265	0.63948	0.65178	0.6542	0.65003	0.66366	0.66331	0.68954	0.69363	0.49236	0.32691
	3648.66	0.51973	0.56629	0.59349	0.60517	0.6047	0.62121	0.63684	0.64127	0.67705	0.72161	0.49837	0.38851			3648.66	0.52783	0.5788	0.59697	0.60315	0.60656	0.62209	0.62764	0.62627	0.65568	0.70771	0.44549	0.31081			3648.66	0.54391	0.58384	0.59711	0.60805	0.61276	0.60771	0.61744	0.61742	0.64126	0.6447	0.45008	0.30597
	3640.95	0.51812	0.56582	0.59326	0.60597	0.6051	0.62201	0.63704	0.64422	0.68042	0.7239	0.5042	0.39076			3640.95	0.52783	0.57911	0.59873	0.60663	0.60964	0.62428	0.63152	0.63146	0.66107	0.71033	0.44924	0.3151			3640.95	0.54312	0.58506	0.60015	0.61212	0.61581	0.61388	0.62113	0.62126	0.64726	0.65094	0.45464	0.31016
	3633.23	0.51048	0.55715	0.58552	0.59986	0.59629	0.61338	0.62681	0.63401	0.6728	0.71412	0.50157	0.3848			3633.23	0.5203	0.57357	0.59256	0.60059	0.6035	0.61755	0.62415	0.62518	0.65398	0.70273	0.44431	0.31495			3633.23	0.53591	0.57913	0.59417	0.60747	0.60959	0.60866	0.61551	0.61464	0.64267	0.64658	0.45273	0.30346
	3625.52	0.46992	0.51375	0.54309	0.55392	0.55022	0.56623	0.58071	0.58205	0.62104	0.66357	0.46026	0.35156			3625.52	0.48001	0.53134	0.54772	0.55227	0.5578	0.57064	0.5752	0.57388	0.60273	0.6543	0.40447	0.28631			3625.52	0.49714	0.5354	0.5496	0.56204	0.56542	0.56067	0.56791	0.56643	0.59077	0.59477	0.41129	0.27476
	3617.8	0.44432	0.48808	0.51985	0.52677	0.52443	0.53969	0.5581	0.55514	0.59256	0.63983	0.43767	0.33302			3617.8	0.45531	0.50341	0.5211	0.52334	0.53127	0.54341	0.54901	0.54609	0.57492	0.63172	0.38114	0.27007			3617.8	0.47358	0.50886	0.5228	0.5337	0.53917	0.53144	0.53975	0.54	0.56065	0.56436	0.3858	0.26408
	3610.09	0.45054	0.49815	0.53115	0.54054	0.53802	0.55287	0.57389	0.5724	0.60819	0.65564	0.45179	0.34256			3610.09	0.46222	0.51195	0.53358	0.53724	0.54406	0.55793	0.56485	0.56346	0.59061	0.64784	0.39457	0.28202			3610.09	0.48113	0.52109	0.53431	0.54613	0.55086	0.54423	0.55328	0.55479	0.57684	0.57609	0.39956	0.27979
	3602.38	0.46602	0.51891	0.55114	0.56727	0.56276	0.5779	0.5973	0.59992	0.63681	0.67502	0.47522	0.366			3602.38	0.47888	0.5323	0.55776	0.56607	0.56879	0.58511	0.59063	0.5912	0.62058	0.6664	0.42191	0.29933			3602.38	0.49737	0.54588	0.55856	0.57352	0.57421	0.57067	0.57934	0.57945	0.60557	0.59723	0.42645	0.3001
	3594.66	0.47215	0.52815	0.56019	0.58062	0.57305	0.59069	0.60638	0.61234	0.65328	0.68246	0.48918	0.38308			3594.66	0.48557	0.54089	0.56883	0.58116	0.58133	0.5979	0.60207	0.60347	0.63785	0.67141	0.43708	0.30637			3594.66	0.50247	0.55708	0.57037	0.58721	0.58462	0.5828	0.59177	0.58978	0.61873	0.60744	0.43784	0.30911
	3586.95	0.48265	0.54081	0.57442	0.59624	0.58759	0.60905	0.62389	0.63153	0.67828	0.711	0.51194	0.39764			3586.95	0.49569	0.5537	0.58537	0.59703	0.59927	0.61443	0.62265	0.62356	0.66007	0.69867	0.45744	0.32047			3586.95	0.51092	0.56915	0.58533	0.60082	0.59968	0.59956	0.61185	0.60802	0.63954	0.63824	0.4556	0.31979
	3579.23	0.49845	0.55905	0.59465	0.61795	0.61087	0.63462	0.65217	0.66099	0.71122	0.75234	0.54159	0.41565			3579.23	0.51155	0.57173	0.60944	0.61949	0.62428	0.63835	0.65345	0.65333	0.69051	0.74227	0.48667	0.34329			3579.23	0.52576	0.58663	0.6064	0.62039	0.62283	0.62556	0.64106	0.63592	0.67105	0.68248	0.48655	0.33508
	3571.52	0.49296	0.55312	0.59032	0.61549	0.60851	0.63254	0.65138	0.66004	0.70967	0.74957	0.54243	0.41751			3571.52	0.50593	0.56453	0.60545	0.61845	0.62089	0.63607	0.65184	0.65182	0.69028	0.74024	0.48836	0.34819			3571.52	0.52027	0.58137	0.60241	0.61781	0.61961	0.62412	0.63853	0.63302	0.66945	0.67731	0.48847	0.33424
	3563.81	0.48037	0.5409	0.57998	0.60711	0.59796	0.62303	0.64079	0.64722	0.69812	0.73557	0.53481	0.41711			3563.81	0.49413	0.55175	0.59365	0.61108	0.60946	0.62728	0.64059	0.6414	0.68118	0.72147	0.48072	0.34452			3563.81	0.50828	0.57104	0.59277	0.61019	0.60701	0.6136	0.6257	0.62132	0.65663	0.65511	0.48018	0.3311
	3556.09	0.48532	0.55068	0.59069	0.61964	0.60915	0.63637	0.65456	0.66102	0.71441	0.75965	0.55129	0.43353			3556.09	0.50085	0.56269	0.60598	0.62361	0.62182	0.64103	0.65694	0.65872	0.6971	0.74131	0.49405	0.35355			3556.09	0.51343	0.58149	0.60525	0.62296	0.61724	0.62613	0.63946	0.63698	0.6714	0.67524	0.49586	0.3445
	3548.38	0.49332	0.5622	0.60258	0.63242	0.62348	0.65092	0.6713	0.68139	0.73464	0.7881	0.57024	0.44677			3548.38	0.5086	0.5774	0.62108	0.63555	0.6366	0.65555	0.67608	0.67932	0.71452	0.77222	0.50954	0.3655			3548.38	0.52039	0.59269	0.61898	0.63592	0.63235	0.64215	0.65837	0.65554	0.68939	0.70749	0.51204	0.35665
	3540.66	0.49594	0.56571	0.60769	0.63693	0.63212	0.65875	0.68009	0.69357	0.74752	0.80351	0.5796	0.45405			3540.66	0.50976	0.58426	0.62804	0.64134	0.64442	0.66198	0.6856	0.68948	0.72713	0.7927	0.52087	0.37316			3540.66	0.52235	0.59728	0.62616	0.64175	0.64082	0.65222	0.66863	0.66404	0.69878	0.72785	0.5232	0.36251
	3532.95	0.49199	0.56374	0.60663	0.63318	0.63229	0.65972	0.6802	0.69479	0.75097	0.80919	0.58044	0.46001			3532.95	0.50597	0.58259	0.626	0.64131	0.64506	0.66076	0.68609	0.68979	0.73325	0.79941	0.52589	0.37469			3532.95	0.5194	0.59545	0.62671	0.64089	0.64106	0.65274	0.66832	0.66377	0.70099	0.7329	0.52935	0.3644
	3525.24	0.48299	0.5585	0.59988	0.62444	0.62499	0.65385	0.67384	0.68849	0.74679	0.80743	0.57993	0.46147			3525.24	0.49856	0.57556	0.6183	0.63506	0.63946	0.65489	0.68146	0.68602	0.73012	0.7955	0.52502	0.37393			3525.24	0.5118	0.58907	0.62161	0.63518	0.63631	0.64611	0.66328	0.65959	0.69819	0.72708	0.52647	0.3644
	3517.52	0.48038	0.55892	0.59837	0.62574	0.62525	0.65523	0.67535	0.69157	0.75104	0.81135	0.59271	0.46425			3517.52	0.49706	0.57525	0.61956	0.63624	0.64053	0.65754	0.68605	0.69143	0.73357	0.79974	0.53164	0.38373			3517.52	0.50985	0.59113	0.62338	0.63729	0.63934	0.6501	0.66832	0.66569	0.7037	0.73092	0.53177	0.36838
	3509.81	0.47739	0.55425	0.59485	0.62787	0.62491	0.6557	0.67602	0.6942	0.75163	0.80884	0.60112	0.45948			3509.81	0.49419	0.57218	0.61925	0.63633	0.63932	0.65712	0.68706	0.69137	0.73445	0.80166	0.5341	0.39461			3509.81	0.50769	0.59073	0.62227	0.63788	0.63983	0.65315	0.66977	0.67006	0.70663	0.73312	0.53775	0.36712
	3502.1	0.47023	0.54439	0.5893	0.62595	0.62133	0.65241	0.67391	0.69293	0.74858	0.80347	0.5986	0.45445			3502.1	0.48715	0.5651	0.61448	0.63331	0.63536	0.65198	0.68393	0.68738	0.73363	0.80011	0.53261	0.39614			3502.1	0.50233	0.58506	0.61709	0.63567	0.63612	0.65069	0.66728	0.66979	0.7064	0.73306	0.5351	0.36482
	3494.38	0.46683	0.54276	0.59067	0.62688	0.62325	0.65549	0.67812	0.69705	0.75546	0.81399	0.60207	0.46359			3494.38	0.48335	0.56534	0.61641	0.63655	0.63917	0.65593	0.69008	0.69489	0.74408	0.80882	0.54184	0.39537			3494.38	0.50011	0.58705	0.61983	0.64037	0.63863	0.65481	0.67416	0.67549	0.71374	0.7443	0.53538	0.37173
	3486.67	0.46453	0.54405	0.59087	0.62463	0.62333	0.65861	0.68058	0.69777	0.76115	0.82897	0.6093	0.4755			3486.67	0.47988	0.56548	0.61855	0.63814	0.64247	0.6619	0.69557	0.70219	0.75301	0.81822	0.55071	0.39599			3486.67	0.4979	0.59025	0.62337	0.64276	0.64023	0.65871	0.68037	0.67944	0.71969	0.75516	0.54265	0.37843
	3478.95	0.46103	0.5428	0.58766	0.62104	0.61979	0.6591	0.67981	0.69545	0.76329	0.83958	0.61665	0.48199			3478.95	0.47626	0.56093	0.61806	0.63699	0.64272	0.66425	0.69683	0.70476	0.75517	0.82597	0.55343	0.40119			3478.95	0.4952	0.58919	0.62424	0.64111	0.63953	0.66018	0.68307	0.68072	0.72472	0.76424	0.55489	0.38408
	3471.24	0.4576	0.54034	0.58515	0.62157	0.61827	0.65965	0.68091	0.69692	0.76817	0.84671	0.62668	0.48636			3471.24	0.47393	0.55745	0.61826	0.63721	0.64375	0.66574	0.6991	0.70756	0.75623	0.83585	0.55835	0.4087			3471.24	0.49334	0.58816	0.62616	0.64227	0.64202	0.66424	0.68781	0.68425	0.73313	0.77649	0.5625	0.39183
	3463.53	0.45332	0.53612	0.58116	0.62207	0.61825	0.65776	0.68163	0.6984	0.77182	0.84707	0.63599	0.48848			3463.53	0.46986	0.55662	0.61746	0.63547	0.64236	0.66541	0.7	0.70798	0.7562	0.84072	0.56584	0.41176			3463.53	0.48972	0.58802	0.62662	0.64366	0.64468	0.66804	0.69115	0.6859	0.73703	0.78386	0.55962	0.39435
	3455.81	0.44653	0.52932	0.57421	0.61727	0.61448	0.65222	0.67748	0.69412	0.76887	0.83998	0.63643	0.48636			3455.81	0.46191	0.5546	0.61222	0.62953	0.63564	0.66094	0.69569	0.70343	0.75397	0.83563	0.56953	0.40901			3455.81	0.48324	0.58584	0.62206	0.63966	0.64143	0.66599	0.6875	0.68113	0.73054	0.77924	0.5559	0.38911
	3448.1	0.43834	0.52217	0.5679	0.60993	0.60706	0.64697	0.67109	0.68676	0.7628	0.8328	0.62775	0.48517			3448.1	0.45275	0.54984	0.60367	0.62313	0.62793	0.65433	0.68948	0.69787	0.75251	0.82689	0.56851	0.40456			3448.1	0.47651	0.5812	0.61518	0.63282	0.63467	0.65982	0.68052	0.67503	0.72148	0.76932	0.56007	0.38262
	3440.39	0.43272	0.51998	0.56688	0.60762	0.60356	0.64695	0.67063	0.68572	0.76424	0.83848	0.62332	0.49139			3440.39	0.4472	0.54639	0.5997	0.62287	0.62681	0.65272	0.69027	0.70048	0.75848	0.82748	0.57107	0.40518			3440.39	0.47295	0.57907	0.61397	0.63169	0.63402	0.65825	0.68222	0.67831	0.72418	0.76958	0.56977	0.38597
	3432.67	0.42867	0.52166	0.56849	0.60885	0.60358	0.64884	0.67402	0.68934	0.77214	0.85433	0.62993	0.50358			3432.67	0.44435	0.54418	0.60063	0.6262	0.62982	0.65576	0.69587	0.70849	0.76738	0.83685	0.57943	0.41192			3432.67	0.47061	0.58013	0.61792	0.63557	0.63855	0.66142	0.69096	0.68708	0.73513	0.7785	0.5731	0.39895
	3424.96	0.42221	0.5203	0.5661	0.60724	0.60076	0.64664	0.67314	0.6895	0.77713	0.86424	0.64058	0.51589			3424.96	0.43968	0.53876	0.59878	0.62461	0.62942	0.65671	0.69694	0.711	0.76838	0.84378	0.58645	0.4185			3424.96	0.46541	0.57862	0.61937	0.63749	0.63993	0.66273	0.69475	0.6899	0.74042	0.7837	0.56453	0.41152
	3417.24	0.41629	0.51686	0.56183	0.60483	0.59882	0.64437	0.67125	0.6896	0.78134	0.87032	0.65381	0.52158			3417.24	0.43519	0.53389	0.59672	0.6211	0.62877	0.65772	0.69771	0.71195	0.76659	0.85053	0.59291	0.42417			3417.24	0.46068	0.57596	0.61969	0.63988	0.64076	0.66544	0.69651	0.69159	0.74293	0.79039	0.56109	0.41864
	3409.53	0.41354	0.51445	0.55911	0.60314	0.59888	0.64399	0.67089	0.69162	0.78569	0.87763	0.6676	0.51668			3409.53	0.43224	0.53268	0.59747	0.62042	0.63011	0.65999	0.70167	0.7153	0.76846	0.85869	0.59999	0.42953			3409.53	0.45863	0.57521	0.62061	0.64327	0.64311	0.67129	0.7002	0.69632	0.74704	0.8008	0.57355	0.42031
	3401.82	0.40917	0.5092	0.55396	0.5981	0.5942	0.63964	0.66727	0.6899	0.7838	0.87613	0.67209	0.5041			3401.82	0.42629	0.52955	0.59471	0.61758	0.62728	0.65737	0.70086	0.71302	0.76896	0.85972	0.60173	0.43275			3401.82	0.45487	0.57195	0.61701	0.64023	0.64096	0.67191	0.69887	0.69681	0.74711	0.80273	0.59136	0.41675
	3394.1	0.40298	0.50132	0.54726	0.59112	0.58771	0.63363	0.6635	0.68772	0.78015	0.8682	0.66979	0.5			3394.1	0.41867	0.52376	0.58944	0.6125	0.62216	0.6519	0.69677	0.70736	0.77037	0.85869	0.60168	0.43796			3394.1	0.45013	0.56713	0.61132	0.63319	0.63665	0.66813	0.69471	0.69552	0.74796	0.80086	0.60715	0.41654
	3386.39	0.39847	0.49502	0.54407	0.58625	0.58491	0.63188	0.66404	0.69003	0.78229	0.86767	0.67321	0.51284			3386.39	0.41389	0.51845	0.58692	0.61035	0.6205	0.64944	0.69698	0.70705	0.77692	0.86529	0.60686	0.44838			3386.39	0.44675	0.5647	0.60885	0.63008	0.63601	0.66815	0.69523	0.6992	0.75709	0.80852	0.62057	0.42262
	3378.67	0.39449	0.48971	0.54301	0.58373	0.58335	0.63183	0.66535	0.69218	0.78703	0.87296	0.6833	0.5282			3378.67	0.41044	0.51355	0.58498	0.61003	0.62006	0.6483	0.69979	0.70949	0.78251	0.87477	0.61455	0.45849			3378.67	0.44316	0.56221	0.60786	0.63064	0.63708	0.67154	0.699	0.70432	0.76892	0.8207	0.62987	0.4266
	3370.96	0.38808	0.48214	0.53894	0.58117	0.57909	0.62793	0.66325	0.68881	0.78731	0.87401	0.69047	0.53416			3370.96	0.40405	0.50664	0.5798	0.60648	0.6159	0.64417	0.69929	0.70827	0.78228	0.87768	0.61896	0.46369			3370.96	0.43823	0.5567	0.60364	0.63013	0.63574	0.6718	0.70014	0.70496	0.77521	0.82642	0.63094	0.43016
	3363.25	0.38007	0.47435	0.53216	0.57836	0.573	0.62239	0.65976	0.68362	0.78499	0.8745	0.69327	0.53655			3363.25	0.39603	0.49877	0.5744	0.60061	0.6098	0.63928	0.69732	0.7061	0.78152	0.87717	0.62147	0.46706			3363.25	0.43287	0.55104	0.59682	0.6287	0.63333	0.66945	0.7003	0.70454	0.7788	0.83053	0.62745	0.43916
	3355.53	0.37306	0.47091	0.52758	0.57639	0.56889	0.62111	0.65891	0.68328	0.78643	0.88331	0.69781	0.54131			3355.53	0.39076	0.4944	0.57254	0.59734	0.60641	0.63843	0.69912	0.70838	0.78579	0.88421	0.62737	0.47258			3355.53	0.42814	0.54932	0.59357	0.62981	0.6336	0.67036	0.70575	0.70949	0.78601	0.84152	0.63145	0.45215
	3347.82	0.36659	0.46892	0.52427	0.57288	0.56594	0.62104	0.65871	0.6841	0.78956	0.89379	0.70263	0.54701			3347.82	0.38606	0.49199	0.56961	0.59501	0.60354	0.63868	0.70114	0.71046	0.79103	0.89583	0.63552	0.47825			3347.82	0.42334	0.54901	0.59373	0.63094	0.6337	0.67259	0.71271	0.71611	0.79424	0.85244	0.64261	0.46513
	3340.1	0.35991	0.46385	0.51844	0.56712	0.56242	0.61792	0.65671	0.68094	0.79008	0.89511	0.70622	0.55323			3340.1	0.37847	0.48757	0.56217	0.59039	0.5984	0.63601	0.69878	0.70745	0.7941	0.90148	0.64219	0.48085			3340.1	0.41815	0.54704	0.59292	0.62883	0.63018	0.67219	0.71439	0.71865	0.79904	0.85557	0.65152	0.47414
	3332.39	0.35371	0.45638	0.51127	0.56168	0.55924	0.61385	0.65374	0.6765	0.78952	0.88965	0.71183	0.55787			3332.39	0.36911	0.48186	0.5542	0.58542	0.59273	0.6318	0.69344	0.70392	0.79665	0.90114	0.64865	0.48055			3332.39	0.41234	0.54437	0.59111	0.62586	0.62548	0.67105	0.71205	0.71794	0.80112	0.85632	0.65597	0.47435
	3324.68	0.34816	0.44927	0.50555	0.55739	0.55638	0.61002	0.65004	0.67296	0.79029	0.88476	0.72035	0.55985			3324.68	0.36023	0.47639	0.54842	0.58152	0.58781	0.62715	0.68734	0.70343	0.79779	0.90011	0.65706	0.48024			3324.68	0.40583	0.54128	0.58992	0.62431	0.62285	0.67025	0.70981	0.71633	0.8015	0.86107	0.65828	0.46681
	3316.96	0.3414	0.44271	0.50024	0.55114	0.5514	0.60335	0.64412	0.66876	0.79093	0.8826	0.73016	0.56224			3316.96	0.35212	0.46924	0.54205	0.57577	0.58252	0.62042	0.68138	0.70235	0.79569	0.89889	0.66675	0.48438			3316.96	0.39881	0.53579	0.58868	0.62203	0.62184	0.66775	0.70853	0.71428	0.79919	0.86669	0.65913	0.46199
	3309.25	0.33234	0.43673	0.4941	0.54156	0.54411	0.59438	0.63679	0.66445	0.79033	0.88617	0.73901	0.56488			3309.25	0.34424	0.45979	0.53449	0.56801	0.57717	0.61296	0.67769	0.69895	0.79252	0.89956	0.67573	0.49295			3309.25	0.39207	0.52855	0.58686	0.61791	0.62118	0.66497	0.70907	0.71275	0.79681	0.87096	0.66139	0.46702
	3301.53	0.32288	0.43146	0.48791	0.53155	0.53684	0.58691	0.6312	0.66099	0.78914	0.89634	0.74355	0.56343			3301.53	0.33596	0.45108	0.52726	0.56122	0.57262	0.60771	0.67606	0.69501	0.79156	0.90428	0.68234	0.50107			3301.53	0.38624	0.52232	0.58358	0.61259	0.61997	0.66428	0.71124	0.71231	0.79704	0.87471	0.66922	0.47644
	3293.82	0.31424	0.42433	0.48105	0.5237	0.52959	0.5814	0.62638	0.65631	0.78608	0.90396	0.7421	0.56263			3293.82	0.32646	0.44425	0.51839	0.5546	0.56699	0.60406	0.67186	0.69024	0.7932	0.90874	0.68721	0.50398			3293.82	0.37967	0.51707	0.57736	0.60643	0.61683	0.66342	0.7105	0.71108	0.79699	0.8758	0.6779	0.4823
	3286.11	0.30704	0.41469	0.47269	0.5194	0.52255	0.57638	0.62094	0.65017	0.78194	0.90044	0.74176	0.56952			3286.11	0.31694	0.43751	0.50788	0.54682	0.55887	0.59941	0.66455	0.68482	0.79522	0.90952	0.69336	0.50306			3286.11	0.3712	0.51191	0.57002	0.60249	0.61244	0.66085	0.70612	0.7082	0.7974	0.87506	0.6774	0.4867
	3278.39	0.30127	0.40478	0.46351	0.51651	0.51515	0.56995	0.61569	0.64424	0.77972	0.89079	0.75022	0.57627			3278.39	0.30845	0.42799	0.49888	0.53837	0.5494	0.59158	0.65729	0.67955	0.79375	0.90686	0.69824	0.50613			3278.39	0.36187	0.5055	0.56307	0.60091	0.60784	0.65666	0.70184	0.70504	0.80263	0.87632	0.67153	0.49508
	3270.68	0.29535	0.39674	0.45583	0.51141	0.50632	0.56309	0.6112	0.64023	0.77997	0.88943	0.76155	0.57971			3270.68	0.30084	0.41699	0.49275	0.53064	0.54166	0.58326	0.65195	0.67668	0.79065	0.90483	0.69983	0.51425			3270.68	0.3541	0.49815	0.55716	0.59775	0.60357	0.65163	0.70055	0.70494	0.81171	0.88253	0.6765	0.50681
	3262.97	0.28688	0.3894	0.44953	0.50351	0.49711	0.55777	0.60651	0.63773	0.77958	0.8985	0.76726	0.59004			3262.97	0.29279	0.4081	0.48648	0.52326	0.53496	0.57712	0.64687	0.67555	0.79039	0.90786	0.70495	0.51991			3262.97	0.34702	0.49163	0.55271	0.59231	0.59987	0.64671	0.7019	0.70693	0.817	0.89064	0.68896	0.51393
	3255.25	0.276	0.38049	0.44167	0.49429	0.48908	0.55164	0.60033	0.63425	0.77607	0.90436	0.77085	0.60487			3255.25	0.28318	0.40074	0.47757	0.51369	0.52553	0.57016	0.63969	0.67092	0.79024	0.91387	0.71685	0.52344			3255.25	0.33843	0.48513	0.54784	0.58625	0.59598	0.6422	0.70192	0.70691	0.81474	0.89545	0.69578	0.51183
	3247.54	0.26569	0.37073	0.43255	0.48464	0.48234	0.54303	0.59235	0.62925	0.77165	0.90308	0.77797	0.61388			3247.54	0.27281	0.39237	0.46757	0.50247	0.51463	0.56148	0.63206	0.66198	0.78682	0.91833	0.72669	0.53079			3247.54	0.32956	0.47765	0.541	0.58014	0.59138	0.63874	0.69732	0.7048	0.81138	0.89991	0.70136	0.50806
	3239.82	0.25743	0.36111	0.42311	0.47488	0.47452	0.53411	0.5831	0.62356	0.76863	0.90334	0.78554	0.61984			3239.82	0.26234	0.38232	0.45735	0.49223	0.50504	0.55384	0.62492	0.652	0.78245	0.91804	0.72987	0.54121			3239.82	0.32095	0.4705	0.53338	0.57387	0.58594	0.63542	0.69052	0.70168	0.81279	0.90715	0.70587	0.51309
	3232.11	0.24985	0.352	0.41307	0.46627	0.46552	0.52666	0.57507	0.61638	0.76607	0.90603	0.79215	0.62871			3232.11	0.25171	0.37223	0.44676	0.48361	0.49577	0.54704	0.6174	0.64271	0.7795	0.91276	0.73387	0.55101			3232.11	0.31194	0.46403	0.52709	0.56678	0.58034	0.63079	0.68617	0.69834	0.81623	0.91168	0.70779	0.52042
	3224.4	0.24087	0.34246	0.4023	0.45753	0.45669	0.51843	0.56797	0.60662	0.76157	0.90387	0.80011	0.6397			3224.4	0.24088	0.3624	0.43574	0.47398	0.48499	0.53763	0.60898	0.63397	0.77669	0.90609	0.74213	0.5579			3224.4	0.30222	0.45624	0.52102	0.55879	0.57408	0.62449	0.68278	0.69441	0.81705	0.90964	0.71506	0.51812
	3216.68	0.23038	0.33215	0.39186	0.44729	0.44776	0.50887	0.55984	0.59747	0.75708	0.89969	0.80908	0.64791			3216.68	0.23037	0.35211	0.42494	0.46274	0.47476	0.52635	0.60045	0.627	0.7735	0.90358	0.75156	0.56281			3216.68	0.2922	0.44748	0.51386	0.55211	0.56702	0.61884	0.67923	0.69035	0.81818	0.91009	0.7256	0.51455
	3208.97	0.21921	0.32286	0.38256	0.43781	0.43878	0.50026	0.55251	0.59173	0.75504	0.89969	0.81923	0.65122			3208.97	0.22022	0.34161	0.41495	0.45238	0.46674	0.51668	0.5938	0.62175	0.77057	0.90771	0.76131	0.57031			3208.97	0.28262	0.43939	0.5066	0.5475	0.56072	0.61615	0.67741	0.68827	0.82195	0.91788	0.73665	0.52063
	3201.26	0.20851	0.31512	0.37396	0.42947	0.42936	0.49307	0.54628	0.58615	0.75332	0.90233	0.83122	0.66062			3201.26	0.20962	0.33094	0.40489	0.44263	0.45811	0.50819	0.58752	0.61562	0.7675	0.9145	0.77156	0.58241			3201.26	0.27297	0.43216	0.49997	0.54316	0.55448	0.61347	0.67532	0.68751	0.82493	0.92651	0.74968	0.53131
	3193.54	0.19903	0.30741	0.36552	0.4208	0.41956	0.48585	0.53902	0.57743	0.75016	0.90537	0.84266	0.6781			3193.54	0.19818	0.31997	0.39448	0.43196	0.447	0.49951	0.57912	0.60875	0.76396	0.91955	0.78218	0.59605			3193.54	0.26242	0.42515	0.49326	0.53696	0.54662	0.60762	0.67122	0.68612	0.82611	0.93488	0.75971	0.54157
	3185.83	0.18905	0.29786	0.35577	0.41138	0.41062	0.47663	0.52979	0.56695	0.74591	0.90656	0.85263	0.69386			3185.83	0.18583	0.30856	0.38337	0.42093	0.43453	0.49009	0.56896	0.60121	0.75945	0.92066	0.79274	0.60646			3185.83	0.25112	0.41684	0.48475	0.52816	0.53828	0.6001	0.66604	0.68286	0.82662	0.94257	0.76619	0.55372
	3178.11	0.17851	0.28629	0.34445	0.40107	0.40137	0.46587	0.51977	0.5577	0.74201	0.90537	0.86564	0.71412			3178.11	0.17316	0.2968	0.37073	0.4103	0.42276	0.47939	0.5582	0.5926	0.75456	0.91889	0.80458	0.61458			3178.11	0.23945	0.40751	0.47495	0.51867	0.53194	0.59234	0.66129	0.67871	0.82767	0.94713	0.77741	0.5688
	3170.4	0.1683	0.27435	0.33311	0.39083	0.39066	0.45584	0.51115	0.55023	0.73903	0.90546	0.88173	0.7402			3170.4	0.16046	0.28469	0.35715	0.39944	0.4117	0.46822	0.54742	0.58344	0.75072	0.91726	0.8192	0.62607			3170.4	0.22699	0.39794	0.46547	0.51005	0.5269	0.58437	0.65763	0.67583	0.82993	0.95085	0.79309	0.58178
	3162.69	0.15746	0.26303	0.32152	0.38118	0.38013	0.44609	0.50292	0.54334	0.73481	0.90713	0.89484	0.76258			3162.69	0.14779	0.27255	0.34373	0.38686	0.39945	0.45715	0.53692	0.57282	0.74724	0.91623	0.83438	0.64154			3162.69	0.2143	0.38692	0.45626	0.50236	0.51973	0.57768	0.65348	0.67311	0.83162	0.95592	0.80504	0.59099
	3154.97	0.14549	0.25113	0.30873	0.37018	0.36891	0.43518	0.49221	0.53528	0.72849	0.90757	0.90611	0.78244			3154.97	0.13467	0.25983	0.32993	0.37134	0.38586	0.44424	0.52515	0.56031	0.74127	0.91546	0.84858	0.65855			3154.97	0.202	0.37406	0.4462	0.49421	0.50925	0.57194	0.64696	0.66808	0.83106	0.96174	0.81344	0.60021
	3147.26	0.1332	0.23876	0.29583	0.35772	0.35593	0.42357	0.48036	0.5238	0.72059	0.90541	0.91906	0.80032			3147.26	0.12039	0.24501	0.3154	0.3539	0.3714	0.42891	0.51086	0.54682	0.73205	0.91579	0.86001	0.67616			3147.26	0.18967	0.36049	0.43476	0.48381	0.49705	0.56456	0.6377	0.65939	0.82795	0.96707	0.82348	0.60942
	3139.54	0.12099	0.22654	0.28304	0.34413	0.34322	0.41068	0.46895	0.50973	0.70967	0.89951	0.93038	0.81131			3139.54	0.10589	0.22874	0.29997	0.33657	0.35529	0.41305	0.49515	0.53194	0.72093	0.91376	0.86648	0.6901			3139.54	0.17711	0.34656	0.42222	0.47099	0.48401	0.55325	0.62606	0.64646	0.82259	0.96862	0.83362	0.61885
	3131.83	0.10853	0.21319	0.26941	0.32824	0.3302	0.39504	0.45562	0.49503	0.6952	0.88974	0.93767	0.81727			3131.83	0.09216	0.21245	0.28256	0.31971	0.33748	0.39714	0.47821	0.51464	0.70743	0.90502	0.87063	0.70083			3131.83	0.16388	0.3318	0.4082	0.45583	0.46995	0.53782	0.61226	0.63127	0.81525	0.96371	0.8396	0.62827
	3124.12	0.09611	0.19868	0.25582	0.31222	0.31562	0.37855	0.44044	0.47942	0.68095	0.87925	0.94344	0.82654			3124.12	0.07848	0.19637	0.26428	0.30309	0.31956	0.38043	0.46019	0.49647	0.69218	0.892	0.8776	0.714			3124.12	0.14958	0.31695	0.39308	0.43964	0.45551	0.5216	0.59865	0.61762	0.80653	0.95666	0.84372	0.63497
	3116.4	0.08374	0.18408	0.24203	0.29777	0.30082	0.36394	0.42641	0.46504	0.67062	0.86952	0.95112	0.84349			3116.4	0.06372	0.18008	0.24663	0.28698	0.30255	0.36335	0.44334	0.48008	0.67895	0.88067	0.89027	0.73116			3116.4	0.13439	0.30252	0.37843	0.42535	0.44183	0.50806	0.58784	0.60731	0.79835	0.95337	0.85313	0.64356
	3108.69	0.07103	0.16961	0.22709	0.28306	0.28588	0.3513	0.4129	0.45421	0.66234	0.85997	0.96087	0.86586			3108.69	0.0485	0.16331	0.22914	0.27105	0.28628	0.34637	0.42815	0.4652	0.66768	0.87296	0.90539	0.74954			3108.69	0.11928	0.28758	0.36416	0.41331	0.42835	0.49704	0.57727	0.59892	0.79188	0.95217	0.8679	0.65864
	3100.97	0.05791	0.15535	0.21213	0.26808	0.27037	0.33787	0.39747	0.44307	0.65184	0.85283	0.97152	0.88957			3100.97	0.03297	0.14602	0.21132	0.25391	0.26959	0.32904	0.41218	0.45005	0.65512	0.86695	0.91996	0.76961			3100.97	0.10413	0.27203	0.34838	0.40024	0.41416	0.48548	0.56414	0.59014	0.7866	0.95101	0.8829	0.67853
	3093.26	0.04454	0.14106	0.19782	0.25359	0.25585	0.32176	0.38144	0.42853	0.63944	0.84869	0.98302	0.91155			3093.26	0.016	0.12843	0.19338	0.23571	0.2518	0.31197	0.39512	0.43406	0.64213	0.86068	0.9359	0.79305			3093.26	0.08817	0.25648	0.33168	0.38495	0.40001	0.472	0.55094	0.58024	0.78198	0.95372	0.8984	0.69801
	3085.55	0.03069	0.12583	0.18292	0.23761	0.24247	0.30423	0.36585	0.41284	0.62631	0.84257	0.99131	0.92982			3085.55	0.00193	0.11046	0.17493	0.21755	0.23259	0.29485	0.37705	0.41649	0.62884	0.85219	0.95036	0.81618			3085.55	0.07165	0.23991	0.31532	0.36818	0.38517	0.45718	0.5381	0.56868	0.77523	0.95931	0.91284	0.71393
	3077.83	0.01648	0.10991	0.16692	0.21988	0.22736	0.28715	0.34901	0.39662	0.61128	0.83046	0.99507	0.94412			3077.83	-0.05824	0.09198	0.15541	0.19849	0.21198	0.27549	0.3566	0.39731	0.61268	0.84039	0.96052	0.8364			3077.83	0.05479	0.22213	0.29844	0.34964	0.36829	0.44062	0.52293	0.55449	0.76471	0.96125	0.92293	0.72565
	3070.12	0.0032	0.09515	0.15004	0.20259	0.20929	0.27135	0.33134	0.37804	0.59435	0.81333	0.99821	0.95591			3070.12	-0.10861	0.07348	0.13538	0.17742	0.19118	0.25378	0.33427	0.37721	0.59427	0.82545	0.96918	0.85493			3070.12	0.03786	0.2052	0.28053	0.33025	0.35058	0.42323	0.50555	0.53788	0.75199	0.9555	0.93167	0.73613
	3062.41	-0.0508	0.08093	0.13238	0.18604	0.19125	0.25493	0.31406	0.35855	0.57666	0.7948	1	0.96769			3062.41	-0.1638	0.05493	0.11473	0.15509	0.17064	0.23203	0.31194	0.35512	0.5753	0.80727	0.97872	0.87255			3062.41	0.02076	0.18844	0.26141	0.31139	0.33263	0.40661	0.48794	0.51983	0.73819	0.9428	0.94306	0.75037
	3054.69	-0.12499	0.06486	0.11457	0.16981	0.17549	0.23688	0.29678	0.34161	0.55962	0.77841	0.99781	0.98292			3054.69	-0.22134	0.03542	0.09308	0.13336	0.15015	0.21105	0.29097	0.33161	0.55598	0.78882	0.98959	0.89415			3054.69	0.00318	0.16954	0.24149	0.29299	0.31354	0.39004	0.47129	0.50159	0.72497	0.93097	0.95766	0.77089
	3046.98	-0.19988	0.04746	0.09713	0.15278	0.15911	0.21895	0.27878	0.32531	0.54151	0.76313	0.99277	0.99695			3046.98	-0.27634	0.01483	0.07081	0.11232	0.12972	0.18952	0.2701	0.30897	0.53473	0.77145	0.99821	0.92065			3046.98	-0.04554	0.14892	0.22165	0.27369	0.29297	0.37109	0.45345	0.48283	0.71132	0.92263	0.97125	0.79393
	3039.26	-0.26499	0.03166	0.08076	0.13452	0.14027	0.20097	0.25978	0.3054	0.52026	0.74446	0.98459	1			3039.26	-0.32985	0.00638	0.04908	0.09089	0.10876	0.16724	0.24699	0.28725	0.51017	0.75076	1	0.94225			3039.26	-0.09741	0.12828	0.20161	0.25277	0.27228	0.34931	0.43178	0.4626	0.69406	0.9109	0.97914	0.8134
	3031.55	-0.32379	0.01753	0.06501	0.11568	0.12135	0.18106	0.23994	0.28349	0.49803	0.72222	0.97091	0.99338			3031.55	-0.38435	-0.07425	0.02821	0.0689	0.08653	0.14474	0.2226	0.26465	0.48365	0.72641	0.998	0.95527			3031.55	-0.14814	0.10747	0.18029	0.23073	0.25227	0.32722	0.40889	0.44164	0.67418	0.89684	0.98393	0.82723
	3023.84	-0.38467	0.00292	0.0479	0.09634	0.10375	0.15993	0.22001	0.26315	0.47538	0.69695	0.95185	0.98093			3023.84	-0.43893	-0.13	0.00741	0.04691	0.06358	0.12162	0.1989	0.2401	0.4574	0.70221	0.99554	0.96584			3023.84	-0.20057	0.08559	0.15799	0.20791	0.23119	0.30566	0.38731	0.41994	0.6535	0.88456	0.98974	0.83853
	3016.12	-0.44593	-0.05957	0.02996	0.07785	0.08658	0.13971	0.19989	0.24329	0.45101	0.66788	0.92876	0.95829			3016.12	-0.48991	-0.18749	-0.03755	0.02523	0.04156	0.09833	0.17459	0.2145	0.43263	0.67636	0.98944	0.97656			3016.12	-0.253	0.06404	0.13588	0.18464	0.20883	0.28303	0.36473	0.39631	0.63125	0.86789	0.9938	0.85319
	3008.41	-0.5062	-0.12553	0.01349	0.05988	0.06896	0.12062	0.17927	0.22143	0.42587	0.63834	0.90291	0.93459			3008.41	-0.5393	-0.24549	-0.09672	0.00327	0.02058	0.07517	0.14795	0.18899	0.4079	0.64618	0.98077	0.9882			3008.41	-0.30602	0.04371	0.11318	0.16137	0.18634	0.25883	0.33987	0.37177	0.60747	0.84394	0.99645	0.87539
	3000.69	-0.56584	-0.18441	0.00284	0.04154	0.05157	0.10276	0.15974	0.19891	0.40052	0.60914	0.87517	0.91896			3000.69	-0.58995	-0.30158	-0.15477	-0.04897	0.00179	0.05216	0.1212	0.1642	0.38035	0.6149	0.97139	0.99816			3000.69	-0.3598	0.02342	0.09021	0.13819	0.16362	0.23456	0.31426	0.34782	0.58243	0.81918	0.99994	0.89738
	2992.98	-0.62157	-0.24167	-0.06727	0.02472	0.03519	0.08556	0.14104	0.17798	0.37411	0.5755	0.84395	0.89619			2992.98	-0.63939	-0.35303	-0.20837	-0.10369	-0.05693	0.0296	0.09683	0.13976	0.35023	0.58384	0.95682	1			2992.98	-0.41096	0.00272	0.06836	0.11505	0.14047	0.21068	0.2883	0.32298	0.55549	0.7953	1	0.91141
	2985.27	-0.67352	-0.30147	-0.12753	0.00978	0.01998	0.06737	0.12153	0.15927	0.34837	0.53983	0.80897	0.86163			2985.27	-0.68471	-0.40167	-0.26047	-0.15463	-0.11179	0.00795	0.07399	0.11458	0.3202	0.55131	0.93672	0.99494			2985.27	-0.4603	-0.05271	0.04674	0.09196	0.11704	0.18644	0.2627	0.29578	0.52755	0.77019	0.99622	0.92419
	2977.55	-0.72016	-0.36027	-0.18225	0.00588	0.00628	0.04927	0.10184	0.14092	0.32418	0.50808	0.76939	0.82839			2977.55	-0.7238	-0.45087	-0.31492	-0.2036	-0.16263	-0.03057	0.05131	0.08987	0.2911	0.51763	0.91309	0.98575			2977.55	-0.50972	-0.10945	0.02457	0.06847	0.09316	0.16148	0.23753	0.26714	0.4991	0.74346	0.99115	0.9378
	2969.84	-0.76079	-0.41353	-0.23282	-0.07889	-0.04041	0.03324	0.08335	0.12127	0.2989	0.47866	0.72612	0.79807			2969.84	-0.75811	-0.49993	-0.36768	-0.25261	-0.20926	-0.07799	0.02848	0.06725	0.2618	0.48425	0.88606	0.97135			2969.84	-0.55795	-0.16414	0.00309	0.04454	0.06927	0.13605	0.21099	0.23872	0.46944	0.71386	0.98342	0.95058
	2962.12	-0.80374	-0.46186	-0.28315	-0.13361	-0.09251	0.01852	0.06661	0.10218	0.2726	0.44854	0.68464	0.76788			2962.12	-0.79374	-0.54745	-0.41487	-0.30219	-0.25565	-0.12888	0.00557	0.04505	0.23192	0.45068	0.85801	0.95496			2962.12	-0.6052	-0.21732	-0.05077	0.02109	0.04569	0.1109	0.18361	0.2114	0.43932	0.68174	0.97412	0.96942
	2954.41	-0.85007	-0.50697	-0.33149	-0.18248	-0.14331	0.0048	0.05105	0.08466	0.24788	0.41759	0.6463	0.73212			2954.41	-0.83339	-0.59459	-0.46009	-0.35167	-0.30415	-0.18014	-0.03881	0.02196	0.20285	0.41549	0.82976	0.93919			2954.41	-0.6537	-0.27125	-0.10811	0.00378	0.02234	0.08653	0.15697	0.18541	0.40949	0.65016	0.96516	0.99099
	2946.7	-0.88625	-0.54591	-0.37243	-0.22489	-0.19095	-0.03871	0.03615	0.06799	0.22568	0.38667	0.60533	0.68644			2946.7	-0.8699	-0.6363	-0.5026	-0.39624	-0.34989	-0.22452	-0.08483	0.0045	0.17545	0.37857	0.79566	0.91651			2946.7	-0.70015	-0.32562	-0.16549	-0.06086	0.00445	0.06336	0.13095	0.16035	0.37947	0.61949	0.95377	1
	2938.98	-0.90895	-0.57454	-0.40868	-0.2626	-0.22889	-0.07658	0.0219	0.05328	0.20546	0.35603	0.55891	0.63837			2938.98	-0.89593	-0.66715	-0.53705	-0.43097	-0.38795	-0.26033	-0.12415	-0.04569	0.1499	0.34117	0.7511	0.88113			2938.98	-0.73876	-0.37829	-0.21922	-0.11163	-0.05615	0.04141	0.10563	0.13418	0.34771	0.58524	0.93443	0.99372
	2931.27	-0.92504	-0.59586	-0.44162	-0.29624	-0.25383	-0.10721	0.01018	0.04023	0.18649	0.32481	0.51244	0.59216			2931.27	-0.91204	-0.69318	-0.5651	-0.45855	-0.41941	-0.28941	-0.15762	-0.08492	0.1268	0.30546	0.70101	0.83778			2931.27	-0.77009	-0.42728	-0.26781	-0.15677	-0.10684	0.01949	0.08172	0.10643	0.3139	0.54523	0.90573	0.98325
	2923.56	-0.93912	-0.61972	-0.46741	-0.32479	-0.2773	-0.13584	0.0071	0.02771	0.16806	0.29513	0.47074	0.54582			2923.56	-0.92337	-0.7216	-0.59482	-0.48682	-0.449	-0.31717	-0.19011	-0.12139	0.10462	0.273	0.65296	0.79458			2923.56	-0.80042	-0.47266	-0.31335	-0.20445	-0.1565	0.00631	0.05753	0.07887	0.27975	0.50525	0.8745	0.98052
	2915.84	-0.95798	-0.6505	-0.4935	-0.35688	-0.30917	-0.16701	-0.04079	0.01731	0.15019	0.2698	0.43363	0.50265			2915.84	-0.93975	-0.75366	-0.63096	-0.51997	-0.48083	-0.34989	-0.22635	-0.15627	0.08143	0.24319	0.6105	0.75705			2915.84	-0.83832	-0.51946	-0.36233	-0.26009	-0.20611	-0.06633	0.03082	0.05189	0.24699	0.47041	0.84687	0.98513
	2908.13	-0.98091	-0.6799	-0.52444	-0.39544	-0.34195	-0.19895	-0.07104	0.00989	0.13294	0.2481	0.40028	0.46743			2908.13	-0.96466	-0.78746	-0.66701	-0.55461	-0.51346	-0.38411	-0.26366	-0.18908	0.05793	0.21461	0.57261	0.72426			2908.13	-0.88382	-0.5688	-0.41793	-0.3164	-0.25589	-0.11642	0.00651	0.02544	0.2163	0.43648	0.82021	0.9889
	2900.41	-0.99592	-0.69968	-0.55022	-0.42384	-0.36874	-0.22504	-0.09613	0.00808	0.11619	0.2292	0.36855	0.43618			2900.41	-0.98727	-0.81518	-0.69454	-0.5841	-0.54328	-0.41365	-0.29619	-0.21787	0.036	0.18591	0.53436	0.68796			2900.41	-0.92492	-0.61517	-0.47242	-0.3676	-0.30468	-0.16608	-0.05275	0.00338	0.18593	0.39751	0.78987	0.98534
	2892.7	-1	-0.70815	-0.563	-0.43262	-0.38898	-0.24128	-0.11268	-0.03979	0.10187	0.21181	0.33643	0.40162			2892.7	-0.99789	-0.82936	-0.71275	-0.60559	-0.56622	-0.43809	-0.32232	-0.24297	0.01821	0.1578	0.492	0.64415			2892.7	-0.95351	-0.65572	-0.51661	-0.41472	-0.3499	-0.21736	-0.10391	-0.04669	0.15411	0.35607	0.75436	0.97026
	2884.99	-1	-0.70438	-0.56469	-0.43293	-0.39998	-0.24983	-0.12599	-0.05842	0.09137	0.1945	0.30415	0.36758			2884.99	-1	-0.83133	-0.72239	-0.62006	-0.57877	-0.45621	-0.3432	-0.26445	0.00741	0.13287	0.44642	0.59743			2884.99	-0.97323	-0.69049	-0.55233	-0.45634	-0.38962	-0.26484	-0.15099	-0.09306	0.12076	0.316	0.71252	0.94618
	2877.27	-0.99353	-0.68929	-0.55999	-0.43223	-0.40099	-0.25783	-0.13446	-0.07088	0.08417	0.18072	0.27365	0.34349			2877.27	-0.99757	-0.82566	-0.72178	-0.62801	-0.5834	-0.46599	-0.35719	-0.28014	-0.01929	0.11188	0.40098	0.55453			2877.27	-0.98915	-0.71912	-0.58437	-0.49004	-0.42466	-0.30741	-0.19245	-0.1388	0.08623	0.27622	0.66607	0.91455
	2869.56	-0.97137	-0.66744	-0.54645	-0.42492	-0.39721	-0.26168	-0.13446	-0.07766	0.07827	0.17121	0.24501	0.32164			2869.56	-0.98427	-0.81518	-0.71331	-0.62745	-0.5834	-0.46796	-0.36337	-0.28847	-0.03488	0.09222	0.35842	0.51455			2869.56	-0.99921	-0.74035	-0.61125	-0.51879	-0.45543	-0.34376	-0.23003	-0.17812	0.05375	0.23608	0.61837	0.87435
	2861.84	-0.93627	-0.64389	-0.52228	-0.40783	-0.38967	-0.25114	-0.12984	-0.0785	0.07111	0.16002	0.21816	0.28509			2861.84	-0.95749	-0.79982	-0.70123	-0.61706	-0.57769	-0.46238	-0.36454	-0.29095	-0.04878	0.07381	0.3193	0.46982			2861.84	-0.99893	-0.75381	-0.63113	-0.54481	-0.48002	-0.37144	-0.2627	-0.20988	0.02737	0.1973	0.57084	0.82764
	2854.13	-0.89995	-0.62187	-0.49958	-0.38752	-0.37628	-0.23282	-0.12938	-0.07643	0.06454	0.14518	0.1954	0.241			2854.13	-0.92791	-0.7796	-0.68794	-0.60222	-0.56828	-0.45368	-0.36159	-0.29062	-0.05861	0.05954	0.28182	0.42126			2854.13	-0.99347	-0.76581	-0.64761	-0.56758	-0.5016	-0.39647	-0.29002	-0.23993	0.00575	0.1611	0.52224	0.7778
	2846.42	-0.87039	-0.6061	-0.48542	-0.37274	-0.36497	-0.21719	-0.13415	-0.07589	0.06043	0.13052	0.17657	0.21253			2846.42	-0.90459	-0.76186	-0.67698	-0.58963	-0.55938	-0.44857	-0.35588	-0.28927	-0.06512	0.04817	0.24633	0.37929			2846.42	-0.99457	-0.78462	-0.66677	-0.58979	-0.52718	-0.42482	-0.31731	-0.27327	-0.0242	0.12649	0.47218	0.72859
	2838.7	-0.84238	-0.59632	-0.46925	-0.36204	-0.35842	-0.20434	-0.13492	-0.07281	0.05738	0.11744	0.15919	0.20101			2838.7	-0.8846	-0.74922	-0.66514	-0.57928	-0.54871	-0.44268	-0.34933	-0.28669	-0.06835	0.03696	0.21505	0.34697			2838.7	-1	-0.80703	-0.68772	-0.61106	-0.55486	-0.45056	-0.34416	-0.30682	-0.05789	0.09327	0.42566	0.68126
	2830.99	-0.80543	-0.58131	-0.44532	-0.34719	-0.34511	-0.1948	-0.12622	-0.06219	0.05502	0.10643	0.14215	0.18591			2830.99	-0.8634	-0.7311	-0.64683	-0.56552	-0.53097	-0.42751	-0.34048	-0.28252	-0.06933	0.0263	0.18675	0.31602			2830.99	-0.99485	-0.82256	-0.7017	-0.62678	-0.57617	-0.46557	-0.36661	-0.33291	-0.09167	0.06383	0.38276	0.63246
	2823.28	-0.76318	-0.5496	-0.41838	-0.32979	-0.31779	-0.18725	-0.1116	-0.04756	0.0533	0.09882	0.1273	0.16314			2823.28	-0.83961	-0.7017	-0.62361	-0.543	-0.50592	-0.40747	-0.32821	-0.27541	-0.069	0.01774	0.1605	0.28401			2823.28	-0.9747	-0.82509	-0.70427	-0.63509	-0.58817	-0.47214	-0.38399	-0.34887	-0.12161	0.03849	0.33895	0.58094
	2815.56	-0.72624	-0.50412	-0.38767	-0.31301	-0.27969	-0.1754	-0.09597	-0.03502	0.05088	0.09406	0.11609	0.14526			2815.56	-0.80933	-0.66734	-0.59637	-0.51149	-0.47872	-0.38982	-0.313	-0.26193	-0.06605	0.01298	0.1364	0.2549			2815.56	-0.94971	-0.81658	-0.70063	-0.63525	-0.59209	-0.47697	-0.39572	-0.3575	-0.14311	0.01567	0.29362	0.5311
	2807.85	-0.6973	-0.45794	-0.35173	-0.29146	-0.23936	-0.15601	-0.07866	-0.02855	0.04804	0.09076	0.10476	0.13109			2807.85	-0.76775	-0.63387	-0.56374	-0.47559	-0.45166	-0.37039	-0.29413	-0.24067	-0.06156	0.01276	0.11568	0.22855			2807.85	-0.92635	-0.80089	-0.69473	-0.62694	-0.5888	-0.48034	-0.40193	-0.36107	-0.15713	0.00672	0.24948	0.48754
	2800.13	-0.66744	-0.41815	-0.31571	-0.2606	-0.20703	-0.13122	-0.05819	0.00986	0.04748	0.08767	0.09025	0.11057			2800.13	-0.71677	-0.60058	-0.52563	-0.44001	-0.42278	-0.34432	-0.27115	-0.21502	-0.05842	0.0142	0.09958	0.20267			2800.13	-0.90021	-0.77999	-0.68376	-0.61244	-0.5793	-0.48002	-0.40395	-0.3615	-0.1677	-0.03271	0.21063	0.44628
	2792.42	-0.62518	-0.38459	-0.28454	-0.22173	-0.18495	-0.1029	-0.04225	0.01106	0.04969	0.08578	0.07539	0.08912			2792.42	-0.66528	-0.565	-0.48607	-0.40654	-0.39235	-0.31366	-0.24578	-0.19142	-0.05473	0.0156	0.08645	0.17862			2792.42	-0.86611	-0.75619	-0.66725	-0.59506	-0.56417	-0.47507	-0.40189	-0.36115	-0.17578	-0.05354	0.17861	0.40126
	2784.71	-0.57192	-0.35588	-0.25391	-0.18548	-0.16809	-0.07442	-0.03633	0.0121	0.05288	0.08706	0.06457	0.07415			2784.71	-0.62029	-0.52586	-0.44764	-0.37564	-0.36173	-0.28107	-0.21979	-0.17274	-0.04686	0.01719	0.07317	0.15977			2784.71	-0.82592	-0.72989	-0.64606	-0.57577	-0.54493	-0.46402	-0.39385	-0.35762	-0.17994	-0.06712	0.1529	0.35037
	2776.99	-0.51789	-0.32671	-0.2195	-0.1577	-0.14677	-0.05218	-0.03394	0.0125	0.05562	0.08974	0.06003	0.0674			2776.99	-0.58195	-0.48472	-0.40771	-0.34619	-0.32967	-0.24872	-0.19353	-0.15599	-0.03488	0.01996	0.05989	0.14507			2776.99	-0.78414	-0.69988	-0.61909	-0.55427	-0.52322	-0.4466	-0.37956	-0.34816	-0.18117	-0.07385	0.13114	0.30031
	2769.28	-0.46802	-0.28946	-0.18487	-0.13069	-0.11314	-0.03764	0.01008	0.01231	0.0579	0.09005	0.0593	0.06886			2769.28	-0.54473	-0.44268	-0.36735	-0.31511	-0.29446	-0.2182	-0.16816	-0.13791	-0.02383	0.02446	0.04974	0.13036			2769.28	-0.7415	-0.66412	-0.58666	-0.53122	-0.49883	-0.42581	-0.36233	-0.33533	-0.1803	-0.07777	0.11067	0.26492
	2761.56	-0.42346	-0.24713	-0.15531	-0.10459	-0.07789	-0.02671	0.01061	0.01542	0.05987	0.08772	0.05757	0.06621			2761.56	-0.50232	-0.39773	-0.33102	-0.28192	-0.25781	-0.19053	-0.14512	-0.11825	-0.01798	0.02796	0.04256	0.11382			2761.56	-0.69825	-0.62222	-0.55237	-0.50592	-0.47171	-0.40589	-0.34586	-0.32143	-0.1757	-0.08229	0.09094	0.24733
	2753.85	-0.38559	-0.20819	-0.13153	-0.08351	-0.05557	0.00473	0.01269	0.02079	0.06121	0.08442	0.05269	0.05707			2753.85	-0.45948	-0.35106	-0.29835	-0.24704	-0.22349	-0.1639	-0.12303	-0.09836	-0.01779	0.02951	0.03518	0.09773			2753.85	-0.65671	-0.58152	-0.52164	-0.4761	-0.44292	-0.38586	-0.32915	-0.30448	-0.16695	-0.0868	0.06878	0.22911
	2746.14	-0.35003	-0.17271	-0.1076	-0.0638	-0.04272	0.00594	0.01523	0.02497	0.06247	0.0816	0.0468	0.04727			2746.14	-0.4225	-0.30851	-0.26473	-0.21263	-0.19362	-0.13777	-0.10168	-0.07781	-0.01489	0.03154	0.02836	0.08456			2746.14	-0.61593	-0.5458	-0.49329	-0.44201	-0.4135	-0.36178	-0.30693	-0.28349	-0.15705	-0.08672	0.04634	0.19895
	2738.42	-0.31309	-0.13931	-0.08435	-0.04964	-0.02902	0.01166	0.019	0.028	0.06377	0.08001	0.04238	0.03271			2738.42	-0.38552	-0.27288	-0.23033	-0.18328	-0.16727	-0.1169	-0.08249	-0.05772	0.01016	0.03379	0.02431	0.07705			2738.42	-0.57308	-0.50933	-0.46105	-0.40688	-0.38237	-0.33461	-0.28068	-0.26155	-0.14711	-0.08169	0.0318	0.16733
	2730.71	-0.27761	-0.11114	-0.06596	-0.03764	0.00603	0.01795	0.0239	0.03239	0.06433	0.07865	0.03845	0.02701			2730.71	-0.34563	-0.23903	-0.19915	-0.15748	-0.14264	-0.09826	-0.064	-0.03975	0.01622	0.03644	0.02261	0.07445			2730.71	-0.53051	-0.46969	-0.42292	-0.37457	-0.3497	-0.30725	-0.25644	-0.24041	-0.13373	-0.07579	0.02734	0.14366
	2722.99	-0.24398	-0.08897	-0.05057	0.00897	0.00824	0.02207	0.02872	0.03792	0.06538	0.07737	0.03358	0.03046			2722.99	-0.30944	-0.20537	-0.16937	-0.13272	-0.11914	-0.07795	-0.04602	-0.02336	0.02327	0.04072	0.02159	0.07123			2722.99	-0.49139	-0.43151	-0.38348	-0.34586	-0.31774	-0.27902	-0.23411	-0.21859	-0.11749	-0.06914	0.02667	0.12649
	2715.28	-0.21188	-0.07073	-0.03871	0.01075	0.01163	0.02526	0.03295	0.04153	0.06686	0.07719	0.02904	0.02754			2715.28	-0.28037	-0.1778	-0.14016	-0.11006	-0.09686	-0.05814	-0.0308	-0.01404	0.02889	0.04426	0.02	0.06618			2715.28	-0.45444	-0.39659	-0.34673	-0.31703	-0.28638	-0.24975	-0.21059	-0.19538	-0.10201	-0.06146	0.02396	0.11351
	2707.57	-0.18187	-0.05765	0.00934	0.01492	0.01564	0.02862	0.03631	0.0431	0.0671	0.07825	0.02775	0.02675			2707.57	-0.25359	-0.15584	-0.11418	-0.08853	-0.07748	-0.03928	-0.0205	0.00927	0.03226	0.04556	0.01687	0.06127			2707.57	-0.41868	-0.36233	-0.31165	-0.28646	-0.25557	-0.2218	-0.18497	-0.17273	-0.08819	-0.0558	0.02154	0.10094
	2699.85	-0.15347	-0.04995	0.01163	0.02019	0.01992	0.03158	0.03866	0.04374	0.06756	0.08103	0.02836	0.02741			2699.85	-0.2256	-0.13609	-0.09148	-0.06872	-0.061	-0.02439	0.0093	0.01342	0.03352	0.04651	0.01436	0.05561			2699.85	-0.38352	-0.32911	-0.27803	-0.25534	-0.22671	-0.19669	-0.15955	-0.15079	-0.07635	-0.05195	0.0177	0.08859
	2692.14	-0.12738	-0.04318	0.01467	0.02461	0.02379	0.03425	0.04107	0.04456	0.06949	0.08525	0.02848	0.02622			2692.14	-0.19934	-0.11783	-0.07411	-0.0522	-0.04592	-0.02191	0.0125	0.0161	0.03539	0.04825	0.014	0.04841			2692.14	-0.34867	-0.29723	-0.24662	-0.22583	-0.20105	-0.17459	-0.13717	-0.12901	-0.06518	-0.0457	0.01156	0.07623
	2684.43	-0.10529	-0.03556	0.01782	0.02687	0.02677	0.036	0.04472	0.04648	0.07118	0.08838	0.02909	0.02436			2684.43	-0.17691	-0.10088	-0.06212	-0.03787	-0.03492	0.01171	0.01592	0.01848	0.03928	0.04991	0.01267	0.04044			2684.43	-0.31616	-0.2663	-0.21669	-0.19887	-0.17804	-0.15313	-0.11904	-0.11005	-0.05334	-0.03754	0.00801	0.06387
	2676.71	-0.08982	0.00721	0.02044	0.02812	0.02872	0.03752	0.04869	0.04945	0.07199	0.08811	0.02898	0.02542			2676.71	-0.15865	-0.08473	-0.04798	-0.03005	-0.02874	0.0146	0.01965	0.0214	0.04394	0.05094	0.00995	0.03493			2676.71	-0.28674	-0.23803	-0.18849	-0.17289	-0.15531	-0.12993	-0.10296	-0.09286	-0.0415	-0.03089	0.00705	0.05634
	2669	-0.07958	0.00757	0.02283	0.02941	0.03071	0.03984	0.05148	0.0515	0.07293	0.08534	0.02808	0.02516			2669	-0.14203	-0.06751	-0.03024	-0.0279	-0.02767	0.01698	0.02394	0.02486	0.04692	0.05197	0.00723	0.03324			2669	-0.25957	-0.21142	-0.16382	-0.14897	-0.13337	-0.10605	-0.08605	-0.07556	-0.03069	-0.0257	0.0039	0.05319
	2661.28	-0.06958	0.01041	0.02522	0.03089	0.03273	0.0413	0.05272	0.05219	0.07423	0.08371	0.02937	0.0192			2661.28	-0.12443	-0.05018	-0.01802	0.01072	0.01265	0.01966	0.02786	0.02852	0.04815	0.0529	0.00554	0.03232			2661.28	-0.23459	-0.18429	-0.14248	-0.12739	-0.11155	-0.08423	-0.06914	-0.05983	-0.02222	-0.02059	0.00581	0.04921
	2653.57	-0.06065	0.01436	0.02661	0.03121	0.03467	0.04239	0.05287	0.05304	0.07476	0.08336	0.03161	0.01721			2653.57	-0.10955	-0.03666	0.007	0.01167	0.01544	0.02295	0.03065	0.03176	0.05	0.05356	0.006	0.03294			2653.57	-0.21146	-0.15757	-0.12117	-0.10585	-0.08934	-0.067	-0.05219	-0.04625	-0.01663	-0.01525	0.00569	0.04628
	2645.86	-0.05334	0.0173	0.02749	0.03113	0.03654	0.04471	0.05343	0.05398	0.07325	0.08265	0.03139	0.01947			2645.86	-0.0992	-0.02823	0.00991	0.01331	0.01788	0.02654	0.03294	0.03509	0.05231	0.05492	0.00585	0.03309			2645.86	-0.19016	-0.13317	-0.09931	-0.08672	-0.07005	-0.05326	-0.03766	-0.03489	0.0099	-0.01057	0.00289	0.04042
	2638.14	-0.04679	0.01889	0.02892	0.03233	0.038	0.04703	0.05436	0.05533	0.07244	0.08199	0.02971	0.0192			2638.14	-0.09026	-0.0235	0.0129	0.01577	0.01998	0.02942	0.03601	0.03833	0.05363	0.05662	0.00458	0.02865			2638.14	-0.1698	-0.11175	-0.07975	-0.07144	-0.05437	-0.0396	-0.02918	-0.02764	0.01147	-0.00713	0.00512	0.03037
	2630.43	-0.04679	0.02092	0.03112	0.03449	0.03939	0.04866	0.05418	0.05642	0.07357	0.08235	0.02904	0.02158			2630.43	-0.07799	0.00794	0.01555	0.01915	0.02271	0.03158	0.0386	0.04097	0.05427	0.05813	0.00369	0.02237			2630.43	-0.15044	-0.09294	-0.06356	-0.05643	-0.04079	-0.02629	0.0123	-0.02515	0.01339	0.00443	0.00626	0.02094
	2622.72	-0.04433	0.02324	0.03311	0.03737	0.04055	0.04958	0.05343	0.05706	0.07321	0.08376	0.03004	0.03032			2622.72	-0.06282	0.00987	0.01729	0.02353	0.02626	0.03363	0.03957	0.04372	0.05424	0.05979	0.00347	0.0193			2622.72	-0.13325	-0.07698	-0.04966	-0.04166	-0.02954	0.00883	0.01334	0.01238	0.0155	0.00566	0.00518	0.01615
	2615	-0.03671	0.02458	0.0338	0.03974	0.04152	0.04949	0.05359	0.05794	0.07244	0.08437	0.0301	0.03204			2615	-0.05206	0.01197	0.01859	0.02675	0.0293	0.03576	0.04023	0.04578	0.05316	0.0606	0.00335	0.0193			2615	-0.11915	-0.06415	-0.03734	-0.03192	0.0108	0.01081	0.01693	0.01357	0.01875	0.00882	0.00396	0.0171
	2607.29	0.00686	0.0251	0.03366	0.04128	0.04268	0.04972	0.05448	0.05756	0.07325	0.08442	0.02691	0.0192			2607.29	-0.04386	0.01413	0.01988	0.0279	0.03157	0.03815	0.04216	0.04636	0.05254	0.05939	0.00501	0.01915			2607.29	-0.10795	-0.05433	-0.02701	0.01273	0.01309	0.01487	0.02043	0.01806	0.02376	0.01361	0.00332	0.02262
	2599.57	0.00795	0.02565	0.03497	0.04264	0.04394	0.05046	0.05528	0.05775	0.07451	0.08486	0.02337	0.00685			2599.57	-0.03506	0.0159	0.02158	0.02965	0.03347	0.04078	0.04516	0.04593	0.0548	0.05725	0.00564	0.01777			2599.57	-0.09579	-0.04538	0.00934	0.01368	0.01693	0.01881	0.02358	0.02454	0.02871	0.0171	0.00163	0.02681
	2591.86	0.01043	0.02644	0.03713	0.04395	0.04481	0.05053	0.05559	0.05993	0.07529	0.08292	0.02158	0.01668			2591.86	-0.03174	0.01667	0.02361	0.03168	0.03461	0.04255	0.04767	0.0458	0.05971	0.05607	0.00523	0.01454			2591.86	-0.07999	-0.03615	0.01189	0.01513	0.01953	0.02254	0.02732	0.02953	0.03202	0.0203	0.0042	0.02304
	2584.15	0.01221	0.02744	0.0384	0.04552	0.04546	0.05074	0.05587	0.06036	0.07437	0.07988	0.02091	0.01275			2584.15	-0.03066	0.01752	0.02538	0.03305	0.03524	0.04398	0.04891	0.048	0.06159	0.05677	0.00559	0.01231			2584.15	-0.06534	-0.02934	0.01491	0.01729	0.02057	0.0268	0.03105	0.03235	0.03489	0.02285	0.00671	0.01625
	2576.43	0.01273	0.02902	0.03899	0.04634	0.04702	0.05225	0.05756	0.05879	0.07364	0.07865	0.02052	0.01748			2576.43	-0.02682	0.019	0.02734	0.03393	0.03576	0.04532	0.04953	0.0517	0.05948	0.0592	0.00484	0.01074			2576.43	-0.05607	0.01078	0.01742	0.02067	0.02204	0.02985	0.03412	0.03444	0.03746	0.02275	0.00484	0.01304
	2568.72	0.01382	0.03099	0.03948	0.04664	0.04801	0.05379	0.06054	0.05794	0.07469	0.07913	0.0213	0.02688			2568.72	-0.02448	0.02009	0.02971	0.03398	0.03663	0.04546	0.05002	0.05374	0.05828	0.0619	0.00301	0.01104			2568.72	-0.04962	0.01264	0.0197	0.02396	0.02532	0.03155	0.03613	0.03702	0.03897	0.02146	0.00446	0.01372
	2561	0.01527	0.03278	0.04012	0.04765	0.04763	0.05384	0.06138	0.05889	0.07529	0.08032	0.02332	0.02079			2561	-0.02378	0.02188	0.03174	0.03445	0.03823	0.04472	0.05041	0.05379	0.05954	0.0626	0.00314	0.01394			2561	-0.04281	0.01464	0.02199	0.02737	0.0294	0.03501	0.03822	0.03988	0.04033	0.02117	0.00518	0.01426
	2553.29	0.01698	0.03325	0.04057	0.04791	0.04786	0.05415	0.05984	0.06073	0.07437	0.07966	0.02461	0.01841			2553.29	0.00758	0.02502	0.03322	0.03679	0.04014	0.04404	0.05086	0.05368	0.06112	0.06145	0.00184	0.01608			2553.29	-0.03398	0.01637	0.02518	0.03087	0.03337	0.03898	0.04172	0.04076	0.04141	0.02463	0.00671	0.01398
	2545.58	0.01929	0.03258	0.04069	0.04751	0.0483	0.05528	0.05948	0.06187	0.07258	0.07755	0.02371	0.0143			2545.58	0.00901	0.02628	0.03427	0.03937	0.04215	0.04451	0.05176	0.05425	0.06159	0.06049	0.00239	0.01685			2545.58	-0.02614	0.01884	0.02833	0.03336	0.03686	0.04109	0.04437	0.04034	0.04197	0.02818	0.00373	0.01134
	2537.86	0.0211	0.03287	0.04169	0.04799	0.04887	0.05531	0.06013	0.06317	0.07135	0.0764	0.02186	0.01496			2537.86	0.01058	0.02549	0.0347	0.04048	0.04358	0.04635	0.05341	0.05485	0.06112	0.06027	0.00329	0.01525			2537.86	0.00864	0.02104	0.03055	0.03583	0.03954	0.04244	0.04526	0.04215	0.04331	0.02922	0.00392	0.0111
	2530.15	0.02193	0.03456	0.04365	0.04831	0.05075	0.05531	0.06046	0.06445	0.07248	0.07587	0.02007	0.01337			2530.15	0.01175	0.02599	0.03584	0.04086	0.04344	0.04817	0.05553	0.05527	0.05974	0.06005	0.00357	0.01231			2530.15	0.00944	0.02291	0.03246	0.03846	0.0416	0.04348	0.04653	0.04561	0.04505	0.02986	0.00716	0.01288
	2522.43	0.02288	0.03657	0.04504	0.04894	0.05254	0.05682	0.06148	0.06387	0.07427	0.07468	0.01928	0.0151			2522.43	0.01299	0.02731	0.03819	0.04182	0.04309	0.04978	0.05703	0.05636	0.0586	0.05961	0.00278	0.01012			2522.43	0.00982	0.02482	0.03399	0.04088	0.04365	0.04555	0.04792	0.04875	0.04636	0.02931	0.00953	0.01423
	2514.72	0.02332	0.03834	0.04621	0.04994	0.05334	0.05777	0.06233	0.06214	0.07497	0.07402	0.02096	0.02648			2514.72	0.01401	0.02787	0.03969	0.04334	0.04463	0.05119	0.05727	0.05782	0.06042	0.05972	0.00329	0.01121			2514.72	0.01072	0.02648	0.03609	0.04258	0.04601	0.04925	0.04932	0.05143	0.0471	0.02753	0.00806	0.01402
	2507.01	0.02293	0.03974	0.04727	0.05028	0.05372	0.05703	0.0623	0.06126	0.07413	0.07468	0.02455	0.02966			2507.01	0.01481	0.02935	0.04034	0.04445	0.0468	0.05115	0.05673	0.05829	0.06311	0.06142	0.00307	0.01306			2507.01	0.01137	0.02896	0.03901	0.04267	0.04742	0.05211	0.05167	0.05258	0.04746	0.02934	0.00385	0.01089
	2499.29	0.02383	0.04057	0.04725	0.05184	0.05334	0.05585	0.06248	0.06227	0.07135	0.07504	0.02601	0.02198			2499.29	0.01639	0.03153	0.04097	0.0453	0.0478	0.0504	0.05622	0.05793	0.062	0.06274	0.00492	0.0126			2499.29	0.01213	0.03178	0.04055	0.04302	0.04707	0.05366	0.05314	0.05262	0.04805	0.03241	0.00383	0.00882
	2491.58	0.02628	0.04081	0.04678	0.05426	0.05391	0.05531	0.06236	0.06403	0.06946	0.0753	0.02276	0.01788			2491.58	0.01741	0.03247	0.04111	0.04605	0.04874	0.05123	0.05671	0.05858	0.05974	0.0616	0.00846	0.01122			2491.58	0.01445	0.03354	0.04157	0.04534	0.04717	0.05398	0.05388	0.05387	0.04949	0.03374	0.00643	0.01237
	2483.86	0.02799	0.04135	0.04698	0.05491	0.05585	0.05689	0.06166	0.06331	0.07055	0.07737	0.01911	0.01576			2483.86	0.01705	0.03261	0.04168	0.04649	0.04948	0.05298	0.05838	0.06004	0.06018	0.06027	0.00785	0.01104			2483.86	0.01673	0.0349	0.04369	0.04782	0.04897	0.05352	0.05508	0.05576	0.05131	0.03552	0.00772	0.01276
	2476.15	0.02803	0.04229	0.04858	0.0551	0.05597	0.05866	0.06207	0.06153	0.07227	0.07891	0.0204	0.01457			2476.15	0.01786	0.03369	0.0431	0.04685	0.04889	0.05453	0.05995	0.06042	0.06241	0.06068	0.00544	0.01056			2476.15	0.01797	0.03622	0.04535	0.04956	0.05128	0.05484	0.05566	0.05693	0.05288	0.03603	0.00857	0.01063
	2468.44	0.02871	0.04269	0.05064	0.05527	0.05486	0.05819	0.06366	0.06227	0.07297	0.07781	0.02287	0.01854			2468.44	0.01973	0.0357	0.04455	0.0466	0.04854	0.05647	0.06029	0.05946	0.06533	0.06142	0.00615	0.01027			2468.44	0.01913	0.03738	0.04623	0.05082	0.05349	0.05637	0.0572	0.05852	0.05431	0.03481	0.00812	0.00946
	2460.72	0.03061	0.04336	0.05117	0.05445	0.05463	0.05874	0.06405	0.0636	0.07227	0.07592	0.02371	0.02436			2460.72	0.02094	0.03654	0.04587	0.04694	0.04937	0.0572	0.05984	0.05909	0.06732	0.06138	0.00744	0.01235			2460.72	0.02061	0.03895	0.04768	0.05136	0.05522	0.05662	0.05956	0.06039	0.05467	0.03545	0.00368	0.00808
	2453.01	0.03166	0.04409	0.0514	0.05436	0.05429	0.06077	0.06305	0.06397	0.07069	0.07539	0.02461	0.02225			2453.01	0.02282	0.03638	0.04645	0.04972	0.05015	0.05577	0.05963	0.05993	0.06659	0.06179	0.00718	0.01176			2453.01	0.02231	0.04114	0.04843	0.05201	0.05602	0.05737	0.05917	0.06057	0.05318	0.03739	0.00575	0.0056
	2445.3	0.0322	0.0436	0.05162	0.05508	0.05439	0.06027	0.06223	0.06517	0.07048	0.07539	0.02489	0.01576			2445.3	0.02483	0.03719	0.04562	0.05152	0.05122	0.0549	0.05991	0.06117	0.06566	0.06241	0.00682	0.00871			2445.3	0.02373	0.0428	0.04817	0.05331	0.05608	0.05756	0.05923	0.05976	0.05221	0.03775	0.00716	0.01031
	2437.58	0.03336	0.04363	0.0508	0.05588	0.05517	0.05876	0.0621	0.06594	0.07016	0.07336	0.02203	0.01668			2437.58	0.02599	0.03773	0.04489	0.05007	0.05242	0.05565	0.06012	0.06239	0.06727	0.06175	0.00718	0.00794			2437.58	0.02426	0.0433	0.04964	0.05437	0.05598	0.05699	0.06265	0.06011	0.05359	0.03691	0.01167	0.01064
	2429.87	0.03427	0.04483	0.05082	0.05804	0.05534	0.05916	0.06333	0.0648	0.06816	0.07103	0.02102	0.02119			2429.87	0.02817	0.03767	0.0455	0.04923	0.05265	0.05643	0.05984	0.06292	0.06738	0.06138	0.00723	0.01117			2429.87	0.02418	0.04375	0.0526	0.05506	0.05629	0.05894	0.06441	0.06109	0.05611	0.03749	0.01195	0.00867
	2422.15	0.03476	0.04557	0.05168	0.05853	0.05688	0.06011	0.06582	0.06344	0.06767	0.07121	0.02057	0.02251			2422.15	0.02987	0.03941	0.0464	0.05047	0.05251	0.05683	0.05931	0.06226	0.0634	0.06241	0.00815	0.01158			2422.15	0.02443	0.04473	0.05427	0.05557	0.05681	0.06209	0.06339	0.06216	0.05778	0.03952	0.0102	0.01225
	2414.44	0.03534	0.0453	0.05181	0.0554	0.05911	0.06124	0.06815	0.0632	0.0696	0.07085	0.01743	0.02966			2414.44	0.02868	0.04162	0.04758	0.04984	0.05238	0.05753	0.05871	0.06124	0.06124	0.063	0.01077	0.01174			2414.44	0.02534	0.0454	0.05454	0.05601	0.05674	0.06277	0.06366	0.06363	0.05778	0.04082	0.00784	0.01231
	2406.73	0.03608	0.04447	0.05248	0.05426	0.05812	0.0629	0.06838	0.06373	0.07139	0.06896	0.01553	0.03019			2406.73	0.02758	0.04133	0.04899	0.04791	0.05223	0.0586	0.05911	0.06102	0.06247	0.06293	0.01215	0.01429			2406.73	0.02636	0.0457	0.05482	0.05721	0.05679	0.06136	0.06436	0.06431	0.05783	0.04049	0.0056	0.00822
	2399.01	0.0368	0.04497	0.05397	0.05631	0.05583	0.06306	0.06638	0.06416	0.07139	0.07024	0.01626	0.02185			2399.01	0.02896	0.04064	0.04954	0.04891	0.05231	0.05976	0.06108	0.06157	0.06261	0.06311	0.01072	0.01396			2399.01	0.02728	0.04616	0.05513	0.05852	0.05829	0.0609	0.06351	0.06464	0.05849	0.0404	0.00818	0.0084
	2391.3	0.0372	0.04695	0.05434	0.05652	0.0553	0.06127	0.064	0.06347	0.06907	0.07129	0.01654	0.01947			2391.3	0.03053	0.04217	0.04995	0.05117	0.05234	0.05961	0.06224	0.06157	0.061	0.06256	0.00856	0.01009			2391.3	0.02907	0.04694	0.05529	0.05918	0.05979	0.06272	0.06281	0.06615	0.0576	0.04053	0.01077	0.01086
	2383.59	0.03733	0.04765	0.05283	0.05474	0.05442	0.05928	0.06156	0.06081	0.06679	0.06658	0.01474	0.01324			2383.59	0.03178	0.04343	0.05143	0.05106	0.05327	0.05804	0.06134	0.06064	0.05769	0.06042	0.00795	0.00795			2383.59	0.03359	0.04899	0.05623	0.05972	0.05994	0.06427	0.06374	0.06665	0.05557	0.03801	0.01043	0.00977
	2375.87	0.03686	0.04669	0.05072	0.05349	0.05218	0.05786	0.05915	0.05735	0.06528	0.06196	0.01244	0.01682			2375.87	0.0336	0.04357	0.0525	0.05032	0.05471	0.05701	0.05954	0.06009	0.05447	0.05581	0.00651	0.00845			2375.87	0.03958	0.0527	0.05813	0.06087	0.06088	0.06423	0.06449	0.0655	0.05367	0.03442	0.00439	0.01393
	2368.16	0.03614	0.04519	0.04943	0.05299	0.05016	0.05673	0.05771	0.05499	0.06159	0.06077	0.01037	0.01377			2368.16	0.03459	0.04444	0.05165	0.0514	0.05397	0.0555	0.05748	0.05918	0.05348	0.0512	0.00511	0.00664			2368.16	0.04252	0.05601	0.06006	0.0628	0.06289	0.06393	0.06376	0.06498	0.05167	0.03374	0.00516	0.01106
	2360.44	0.03648	0.04392	0.04813	0.05354	0.04862	0.05495	0.0572	0.0536	0.05748	0.05804	0.013	0.00862			2360.44	0.03392	0.04492	0.05049	0.05199	0.05166	0.05282	0.05613	0.05867	0.05152	0.05164	0.00453	0.00414			2360.44	0.04216	0.057	0.06189	0.06372	0.06345	0.06373	0.06277	0.06363	0.05046	0.03455	0.00425	0.01378
	2352.73	0.03814	0.04309	0.04643	0.05426	0.04803	0.05237	0.05659	0.05249	0.05745	0.05606	0.01418	0.01589			2352.73	0.03352	0.04324	0.05083	0.0507	0.05109	0.05156	0.05688	0.05993	0.04871	0.05367	0.00456	0.00441			2352.73	0.04137	0.05545	0.06289	0.0621	0.06272	0.06299	0.06159	0.06111	0.05064	0.03384	0.00373	0.01189
	2345.02	0.03756	0.04273	0.04651	0.05322	0.04894	0.05138	0.0551	0.05304	0.06043	0.05751	0.0139	0.01801			2345.02	0.03388	0.04267	0.05156	0.04977	0.05254	0.05168	0.05778	0.05944	0.04938	0.05079	0.00544	0.00614			2345.02	0.04073	0.05394	0.06114	0.05972	0.06211	0.06152	0.06119	0.06115	0.05049	0.03516	0.00205	0.01304
	2337.3	0.03466	0.04338	0.04796	0.05114	0.0487	0.05273	0.05372	0.05496	0.05977	0.05786	0.01603	0.01404			2337.3	0.03307	0.04447	0.05117	0.04798	0.05261	0.05234	0.05637	0.05538	0.05175	0.04688	0.00476	0.01083			2337.3	0.04055	0.05521	0.05926	0.05876	0.06142	0.06008	0.0637	0.06214	0.04931	0.03813	0.00631	0.01795
	2329.59	0.03489	0.04403	0.04733	0.04964	0.04603	0.05393	0.05377	0.05413	0.05481	0.05403	0.01609	0.01049			2329.59	0.03232	0.04391	0.05041	0.04531	0.05021	0.05396	0.0551	0.05323	0.05319	0.04729	0.00503	0.0079			2329.59	0.04035	0.05624	0.0607	0.05876	0.06073	0.05958	0.06393	0.06001	0.04921	0.03665	0.00665	0.01345
	2321.87	0.03839	0.04305	0.04555	0.04935	0.04639	0.05346	0.05472	0.05156	0.05362	0.05011	0.01833	0.01986			2321.87	0.0339	0.04169	0.04945	0.04553	0.04854	0.05457	0.05536	0.05541	0.05497	0.0498	0.00376	0.01125			2321.87	0.0386	0.05332	0.06119	0.05917	0.06055	0.05858	0.05809	0.05813	0.05082	0.03384	0.00671	0.0082
	2314.16	0.03956	0.04142	0.04608	0.04998	0.0521	0.05242	0.05664	0.0531	0.05896	0.0506	0.01317	0.01854			2314.16	0.03514	0.04186	0.04863	0.04844	0.04956	0.05472	0.05538	0.05753	0.05793	0.0509	0.0059	0.01178			2314.16	0.03624	0.04963	0.05815	0.06031	0.06078	0.05648	0.05508	0.06063	0.05162	0.03746	0.01004	0.01207
	2306.45	0.03879	0.04233	0.04915	0.05169	0.05652	0.05275	0.05859	0.0573	0.0637	0.05346	0.01575	0.02595			2306.45	0.03377	0.0429	0.04937	0.05226	0.0514	0.05354	0.05641	0.05833	0.0622	0.05024	0.00887	0.01406			2306.45	0.03576	0.04905	0.05595	0.06158	0.06131	0.05773	0.06041	0.06456	0.05154	0.04385	0.01669	0.01816
	2298.73	0.03945	0.04615	0.05291	0.05356	0.05517	0.05602	0.05871	0.05956	0.06437	0.05438	0.01508	0.0188			2298.73	0.0333	0.04302	0.05024	0.05508	0.05314	0.05036	0.05933	0.06055	0.05948	0.0502	0.01056	0.01251			2298.73	0.03683	0.05026	0.05601	0.06276	0.06222	0.06329	0.06664	0.06637	0.05236	0.04977	0.01742	0.02029
	2291.02	0.04253	0.04918	0.05467	0.05618	0.05235	0.05982	0.05664	0.05945	0.0643	0.05408	0.02242	0.02953			2291.02	0.03628	0.04408	0.0495	0.05539	0.05515	0.04788	0.06089	0.06175	0.05076	0.05042	0.01333	0.01414			2291.02	0.03805	0.05129	0.05641	0.0644	0.06279	0.06709	0.06776	0.06671	0.05454	0.05016	0.01624	0.02974
	2283.3	0.04581	0.05062	0.05334	0.05914	0.0526	0.06072	0.05479	0.06134	0.06408	0.05452	0.0278	0.02463			2283.3	0.03875	0.04743	0.04869	0.05394	0.05642	0.04881	0.06033	0.05946	0.04502	0.0509	0.01708	0.01639			2283.3	0.03927	0.05214	0.05687	0.06462	0.06215	0.06627	0.06753	0.06576	0.05739	0.04592	0.01156	0.03162
	2275.59	0.04606	0.05287	0.05244	0.05902	0.05378	0.05992	0.05482	0.06376	0.06247	0.05504	0.03049	0.02542			2275.59	0.03828	0.05143	0.04966	0.05231	0.05678	0.05333	0.06066	0.05747	0.04522	0.05356	0.01666	0.02543			2275.59	0.03968	0.05243	0.05843	0.06199	0.06131	0.06527	0.06932	0.06325	0.05985	0.04217	0.0137	0.01596
	2267.88	0.04453	0.05653	0.05481	0.05682	0.05296	0.06084	0.05725	0.06278	0.06261	0.05694	0.03313	0.02873			2267.88	0.03729	0.05375	0.05146	0.05041	0.05708	0.05734	0.0625	0.05762	0.04572	0.05791	0.01774	0.03278			2267.88	0.03878	0.05154	0.05964	0.05932	0.06208	0.06461	0.07	0.06166	0.06075	0.04398	0.01629	0.00759
	2260.16	0.04485	0.05879	0.05757	0.05699	0.05321	0.06292	0.06082	0.06012	0.06563	0.06147	0.03318	0.02026			2260.16	0.03951	0.05522	0.05177	0.04698	0.05701	0.05714	0.0634	0.05771	0.04391	0.0599	0.02097	0.03401			2260.16	0.03782	0.05069	0.05907	0.05957	0.06336	0.0622	0.06751	0.06297	0.06103	0.04663	0.01173	0.01692
	2252.45	0.0481	0.05803	0.05738	0.05993	0.05583	0.06351	0.06246	0.05953	0.06756	0.06266	0.02808	0.01841			2252.45	0.04287	0.05631	0.05105	0.04544	0.05636	0.05449	0.06291	0.05671	0.04575	0.05784	0.01943	0.03294			2252.45	0.0384	0.0508	0.0578	0.06199	0.06265	0.0597	0.06467	0.065	0.06247	0.04541	0.01043	0.03058
	2244.74	0.05099	0.05638	0.05587	0.06094	0.05669	0.06243	0.06136	0.06123	0.06588	0.05852	0.02483	0.02847			2244.74	0.04472	0.05521	0.05124	0.04916	0.05672	0.05373	0.06299	0.05507	0.05096	0.05444	0.01538	0.03018			2244.74	0.0399	0.05127	0.05789	0.06345	0.0608	0.05979	0.06496	0.0646	0.06352	0.04217	0.01443	0.03183
	2237.02	0.05235	0.05619	0.05618	0.05813	0.05541	0.06094	0.05828	0.06193	0.06419	0.05377	0.02035	0.04476			2237.02	0.04554	0.05132	0.05216	0.05587	0.05877	0.0534	0.06436	0.05345	0.05263	0.05168	0.01338	0.02757			2237.02	0.04047	0.05232	0.05845	0.06312	0.06016	0.0624	0.06698	0.06297	0.06206	0.04631	0.01691	0.02094
	2229.31	0.05491	0.05559	0.05779	0.05385	0.05621	0.06039	0.05579	0.06187	0.06609	0.05223	0.02293	0.04926			2229.31	0.04638	0.04653	0.05283	0.05972	0.05982	0.05071	0.06518	0.05352	0.05263	0.04884	0.01159	0.02803			2229.31	0.04043	0.05352	0.05725	0.062	0.0608	0.06498	0.06656	0.06448	0.05952	0.05429	0.0137	0.02639
	2221.59	0.05964	0.05273	0.05869	0.05203	0.05958	0.06075	0.05674	0.06115	0.0671	0.05465	0.0273	0.04502			2221.59	0.04826	0.04226	0.05363	0.05938	0.0579	0.04794	0.06278	0.05678	0.05737	0.04648	0.00933	0.02405			2221.59	0.04092	0.05385	0.05556	0.06151	0.06185	0.06493	0.06372	0.06838	0.05716	0.05591	0.00947	0.02785
	2213.88	0.0636	0.05113	0.05816	0.05396	0.06057	0.06122	0.06007	0.05974	0.06247	0.05738	0.02399	0.03575			2213.88	0.04999	0.03895	0.05472	0.05827	0.05461	0.04955	0.05817	0.06048	0.06364	0.04781	0.00733	0.019			2213.88	0.04195	0.05428	0.05609	0.06249	0.06326	0.06482	0.06248	0.06963	0.05457	0.04945	0.00975	0.02806
	2206.17	0.064	0.05343	0.05677	0.05705	0.05785	0.06044	0.06246	0.05969	0.05569	0.05711	0.01749	0.02913			2206.17	0.05042	0.03969	0.05494	0.05705	0.05276	0.05441	0.05596	0.06013	0.06621	0.05227	0.01051	0.01654			2206.17	0.04336	0.05561	0.05842	0.06401	0.06393	0.06611	0.06366	0.06689	0.05265	0.04224	0.01004	0.01928
	2198.45	0.06281	0.05704	0.05602	0.05872	0.05583	0.0585	0.06202	0.06142	0.05397	0.05641	0.01429	0.0343			2198.45	0.04977	0.04632	0.05421	0.0538	0.05337	0.05916	0.05791	0.05636	0.06492	0.05566	0.01302	0.01746			2198.45	0.04397	0.05672	0.06041	0.06425	0.0636	0.06614	0.06461	0.06395	0.05288	0.04537	0.01088	0.01309
	2190.74	0.06327	0.05883	0.05622	0.0576	0.05739	0.05831	0.06048	0.06187	0.05822	0.05694	0.01295	0.02834			2190.74	0.05001	0.05339	0.05388	0.04963	0.05544	0.06025	0.06098	0.05356	0.06086	0.05537	0.01374	0.01762			2190.74	0.0433	0.0572	0.06062	0.06295	0.06336	0.06325	0.06509	0.06353	0.05444	0.05245	0.01906	0.01352
	2183.02	0.06438	0.05849	0.05726	0.05569	0.06011	0.06096	0.05974	0.0603	0.06212	0.05592	0.02018	0.02278			2183.02	0.05187	0.05401	0.0548	0.04948	0.05739	0.05703	0.06196	0.05447	0.05503	0.05172	0.01318	0.0167			2183.02	0.04248	0.05742	0.05838	0.06197	0.06356	0.05969	0.06633	0.06415	0.05716	0.05445	0.02374	0.01505
	2175.31	0.06449	0.05754	0.0589	0.05658	0.06063	0.06276	0.06025	0.05956	0.06082	0.05262	0.02478	0.02715			2175.31	0.05346	0.04827	0.05615	0.05399	0.05763	0.05396	0.06061	0.05731	0.05371	0.04806	0.01205	0.01504			2175.31	0.0433	0.05726	0.05625	0.06394	0.06382	0.0602	0.06631	0.06415	0.06062	0.04974	0.02058	0.01572
	2167.6	0.06344	0.05736	0.06035	0.05889	0.05815	0.06086	0.06215	0.06174	0.05639	0.0509	0.02209	0.02225			2167.6	0.05402	0.04357	0.05649	0.05811	0.05558	0.05428	0.05853	0.05793	0.05802	0.0474	0.01031	0.01144			2167.6	0.04552	0.05648	0.05741	0.06648	0.06334	0.06304	0.06323	0.06367	0.06209	0.04356	0.01218	0.01062
	2159.88	0.06164	0.05843	0.06018	0.05938	0.0553	0.05696	0.06251	0.06466	0.05555	0.05482	0.01519	0.0151			2159.88	0.0534	0.04544	0.05564	0.05827	0.05372	0.05724	0.05755	0.05516	0.05825	0.04862	0.00867	0.01121			2159.88	0.04674	0.05539	0.06015	0.06568	0.06213	0.06338	0.0601	0.06266	0.05975	0.04373	0.01522	0.01241
	2152.17	0.06013	0.05887	0.05863	0.05724	0.05614	0.05637	0.06046	0.06373	0.05899	0.05799	0.01564	0.01351			2152.17	0.05143	0.04998	0.05495	0.05419	0.05383	0.05866	0.05783	0.05272	0.05046	0.04736	0.0082	0.01412			2152.17	0.04668	0.05479	0.06085	0.062	0.06077	0.06031	0.05989	0.06107	0.05624	0.04838	0.02047	0.01851
	2144.45	0.06057	0.05689	0.05663	0.05428	0.05958	0.05966	0.05923	0.0573	0.05934	0.0539	0.01794	0.02026			2144.45	0.04937	0.05096	0.05415	0.05004	0.05413	0.05528	0.0578	0.05465	0.04104	0.04283	0.01118	0.01478			2144.45	0.04595	0.05421	0.05897	0.05993	0.05971	0.05828	0.06068	0.05942	0.0556	0.05006	0.02554	0.01845
	2136.74	0.06139	0.05336	0.0544	0.05282	0.0604	0.06139	0.05871	0.05033	0.05446	0.04716	0.01822	0.0245			2136.74	0.04846	0.04761	0.05202	0.04959	0.05222	0.05096	0.05688	0.05875	0.04048	0.04168	0.01436	0.01048			2136.74	0.04439	0.05377	0.05719	0.06119	0.0596	0.06163	0.0589	0.05787	0.05629	0.04654	0.02588	0.01355
	2129.03	0.05782	0.05024	0.05264	0.05313	0.05526	0.0593	0.05674	0.04967	0.04797	0.04575	0.01155	0.02609			2129.03	0.04816	0.04377	0.04855	0.05066	0.0489	0.05059	0.05474	0.058	0.0478	0.04618	0.01446	0.00641			2129.03	0.0432	0.05437	0.05743	0.06171	0.05944	0.06464	0.05618	0.05596	0.05395	0.03946	0.02266	0.01007
	2121.31	0.04943	0.04945	0.05201	0.05373	0.04605	0.05538	0.05241	0.05288	0.04435	0.04637	0.00914	0.02728			2121.31	0.04537	0.0412	0.04453	0.05072	0.04731	0.05067	0.05157	0.05033	0.05149	0.04714	0.0119	0.00813			2121.31	0.0426	0.05341	0.05724	0.0593	0.05778	0.06158	0.05579	0.05381	0.04805	0.03271	0.01635	0.017
	2113.6	0.04242	0.04845	0.05084	0.05127	0.04143	0.05128	0.04533	0.0535	0.04579	0.04404	0.01172	0.02754			2113.6	0.03901	0.03719	0.04203	0.04945	0.0474	0.04825	0.04855	0.04114	0.04798	0.04021	0.01046	0.01547			2113.6	0.04008	0.04966	0.05386	0.05513	0.05479	0.05327	0.05643	0.05177	0.04079	0.03106	0.00998	0.0198
	2105.89	0.03904	0.04465	0.04649	0.0452	0.04373	0.04672	0.04084	0.05049	0.04755	0.04051	0.01833	0.02529			2105.89	0.03239	0.03162	0.04075	0.04564	0.04536	0.04575	0.04473	0.03766	0.04244	0.02966	0.00923	0.01608			2105.89	0.03532	0.04508	0.04761	0.04954	0.05015	0.04439	0.05413	0.04823	0.03628	0.03258	0.01049	0.0187
	2098.17	0.03514	0.04017	0.0403	0.04031	0.04521	0.04251	0.0422	0.04541	0.04575	0.03651	0.02578	0.02648			2098.17	0.02884	0.02953	0.03852	0.03894	0.04076	0.04311	0.03959	0.0403	0.03744	0.02453	0.00831	0.01196			2098.17	0.03096	0.04109	0.04111	0.04459	0.04444	0.04012	0.04678	0.04302	0.0362	0.03135	0.01066	0.01681
	2090.46	0.03055	0.03543	0.03617	0.03864	0.04249	0.04095	0.04279	0.03972	0.04182	0.03162	0.03223	0.02728			2090.46	0.02827	0.03115	0.03564	0.03452	0.03765	0.03685	0.03554	0.04292	0.03249	0.02464	0.00938	0.00893			2090.46	0.02846	0.03852	0.03638	0.04247	0.03996	0.04157	0.03791	0.03903	0.03612	0.02644	0.00688	0.01653
	2082.74	0.02738	0.03072	0.03466	0.03781	0.03635	0.0409	0.04066	0.0347	0.03648	0.03096	0.03296	0.02039			2082.74	0.02858	0.03062	0.03351	0.03538	0.03616	0.03008	0.03453	0.04161	0.03112	0.02523	0.01051	0.00877			2082.74	0.02764	0.03683	0.03504	0.04083	0.03748	0.04383	0.03236	0.03726	0.03325	0.02036	0.01032	0.01996
	2075.03	0.02493	0.02887	0.03382	0.0369	0.03007	0.0395	0.03843	0.03278	0.03255	0.03338	0.02741	0.03602			2075.03	0.02777	0.02891	0.03167	0.03635	0.03423	0.02834	0.03584	0.03606	0.03012	0.02637	0.01143	0.00323			2075.03	0.0278	0.03378	0.03706	0.03828	0.03641	0.04355	0.03188	0.03635	0.02904	0.01564	0.01646	0.01692
	2067.32	0.024	0.02923	0.03317	0.03477	0.02752	0.03693	0.03546	0.03467	0.03287	0.03333	0.01827	0.03655			2067.32	0.02552	0.02804	0.02957	0.03447	0.03345	0.02818	0.03646	0.0283	0.02585	0.02553	0.01149	0.0111			2067.32	0.02778	0.02938	0.03917	0.03575	0.03637	0.03996	0.03379	0.03537	0.02519	0.01988	0.01928	0.00936
	2059.6	0.02578	0.02954	0.0336	0.03081	0.02993	0.03371	0.03169	0.03744	0.03332	0.0295	0.00768	0.03403			2059.6	0.02248	0.02754	0.02915	0.03134	0.03374	0.02848	0.03442	0.02355	0.02324	0.02176	0.00995	0.0193			2059.6	0.02662	0.02695	0.03824	0.03259	0.03588	0.03442	0.03511	0.03366	0.02306	0.02812	0.01917	0.00454
	2051.89	0.02725	0.02951	0.03439	0.02789	0.0338	0.03177	0.03015	0.03877	0.03192	0.02602	0.01003	0.04621			2051.89	0.02087	0.02914	0.03071	0.0279	0.0328	0.03051	0.03129	0.02524	0.02485	0.01959	0.00856	0.01976			2051.89	0.02407	0.02799	0.03459	0.03014	0.03425	0.02982	0.03486	0.03213	0.02268	0.03254	0.01923	0.0091
	2044.17	0.02735	0.02913	0.03397	0.02761	0.03648	0.03222	0.03213	0.03595	0.03097	0.02625	0.01553	0.05694			2044.17	0.02272	0.03191	0.03174	0.02484	0.0305	0.03165	0.02891	0.02932	0.02787	0.02062	0.00928	0.01381			2044.17	0.02164	0.03022	0.0315	0.03124	0.033	0.02958	0.03329	0.03227	0.02386	0.03216	0.01945	0.00973
	2036.46	0.02792	0.02804	0.03241	0.02979	0.03768	0.03248	0.03449	0.03002	0.03122	0.0277	0.01799	0.05641			2036.46	0.02544	0.03246	0.03141	0.02384	0.02798	0.0314	0.02782	0.03243	0.03074	0.02217	0.01041	0.00527			2036.46	0.02141	0.03137	0.03059	0.03343	0.03268	0.03351	0.03201	0.03253	0.02509	0.0266	0.0177	0.00806
	2028.75	0.02863	0.02663	0.02971	0.03309	0.0364	0.0326	0.03382	0.02651	0.03202	0.02699	0.02096	0.05072			2028.75	0.02733	0.0303	0.03002	0.02475	0.0263	0.0314	0.02851	0.03309	0.03249	0.02383	0.01102	0.01208			2028.75	0.02353	0.03092	0.03182	0.03527	0.03304	0.03763	0.03271	0.03136	0.02499	0.01774	0.01545	0.01109
	2021.03	0.02794	0.0257	0.02593	0.03576	0.03212	0.03378	0.0319	0.02771	0.0308	0.02484	0.02197	0.05085			2021.03	0.02806	0.02608	0.02765	0.0276	0.02704	0.03167	0.02973	0.03167	0.03284	0.02541	0.01031	0.02099			2021.03	0.02583	0.02973	0.03393	0.03654	0.03379	0.03884	0.03257	0.02949	0.02406	0.01157	0.01364	0.0111
	2013.32	0.02671	0.02623	0.02297	0.0365	0.02636	0.03324	0.03241	0.031	0.02781	0.02796	0.0236	0.05985			2013.32	0.02674	0.02225	0.02586	0.02992	0.02918	0.03253	0.03097	0.03087	0.03314	0.02615	0.01051	0.02374			2013.32	0.02638	0.02926	0.03533	0.03602	0.03459	0.03629	0.03031	0.0273	0.02265	0.01215	0.01223	0.01448
	2005.61	0.02608	0.02847	0.02401	0.03599	0.0227	0.03092	0.03292	0.03491	0.02711	0.03047	0.02192	0.06687			2005.61	0.02409	0.01962	0.0262	0.03166	0.03099	0.03243	0.03277	0.03118	0.03211	0.02516	0.01179	0.0239			2005.61	0.0246	0.02955	0.03568	0.03445	0.03566	0.03096	0.02915	0.02583	0.01983	0.0159	0.01488	0.0202
	1997.89	0.02577	0.03191	0.0281	0.03455	0.02447	0.02869	0.03036	0.03776	0.02893	0.0303	0.019	0.06224			1997.89	0.02094	0.0171	0.02816	0.03212	0.03108	0.03131	0.03416	0.03134	0.02892	0.02158	0.00959	0.02068			1997.89	0.02123	0.03024	0.03447	0.0323	0.03663	0.02545	0.03238	0.02611	0.01675	0.01978	0.01827	0.02785
