# Supplementary material for: Quantum criticality of excitonic Mott metal-insulator transitions in black phosphorus
Source: Nat Commun. 2022 Dec 17;13:7797. doi: 10.1038/s41467-022-35567-w (PMC9759515; doi:10.1038/s41467-022-35567-w)
Supplement: Supplementary file 2 — Source Data [file 41467_2022_35567_MOESM2_ESM.zip › Figure4.xlsx]

## Sheet: Figure4-a
Temperature(K)(Power 0.32%)	Photocurrent(nA)(Power 0.32%)	Temperature(K)(Power 1%)	Photocurrent(nA)(Power 1%)	Temperature(K)(Power 3.2%)	Photocurrent(nA)(Power 3.2%)	Temperature(K)(Power 5%)	Photocurrent(nA)(Power 5%)	Temperature(K)(Power 10%)	Photocurrent(nA)(Power 10%)	Temperature(K)(Power 12.6%)	Photocurrent(nA)(Power 12.6%)	Temperature(K)(Power 15.8%)	Photocurrent(nA)(Power 15.8%)	Temperature(K)(Power 20%)	Photocurrent(nA)(Power 20%)	Temperature(K)(Power 31.6%)	Photocurrent(nA)(Power 31.6%)	Temperature(K)(Power 50%)	Photocurrent(nA)(Power 50%)	Temperature(K)(Power 100%)	Photocurrent(nA)(Power 100%)
5	7.74644e-09	5	3.91596e-08	5	1.08005e-07	5	1.36269e-07	5	1.7729e-07	5	1.86575e-07	5	2.05935e-07	5	2.235e-07	5	2.43228e-07	5	2.62621e-07	5	3.01067e-07
10	7.84666e-09	10	3.92532e-08	10	1.07732e-07	10	1.35868e-07	10	1.76993e-07	10	1.86243e-07	10	2.05481e-07	10	2.23097e-07	10	2.42632e-07	10	2.61835e-07	10	3.00123e-07
10.1515	7.84983e-09	12.7273	3.93076e-08	20	1.07183e-07	20	1.35059e-07	20	1.76343e-07	20	1.85519e-07	20	2.04499e-07	20	2.22216e-07	20	2.41355e-07	20	2.60178e-07	20	2.9815e-07
12.7273	7.90489e-09	15.303	3.93613e-08	40	1.06072e-07	38.4849	1.33532e-07	33.3333	1.75344e-07	33.3333	1.84412e-07	33.3333	2.03022e-07	35.9091	2.20583e-07	33.3333	2.39461e-07	30.7576	2.58261e-07	28.1818	2.96449e-07
15.303	7.96231e-09	17.8788	3.94173e-08	41.0606	1.06012e-07	40	1.33405e-07	35.9091	1.75131e-07	35.9091	1.84178e-07	35.9091	2.02713e-07	38.4849	2.20289e-07	35.9091	2.39068e-07	33.3333	2.57781e-07	30.7576	2.95896e-07
17.8788	8.02216e-09	20	3.94653e-08	43.6364	1.05866e-07	41.0606	1.33315e-07	38.4849	1.74912e-07	38.4849	1.83936e-07	38.4849	2.02396e-07	40	2.20112e-07	38.4849	2.38666e-07	35.9091	2.57291e-07	33.3333	2.95335e-07
20	8.07333e-09	20.4546	3.94757e-08	46.2121	1.0572e-07	43.6364	1.33097e-07	40	1.7478e-07	40	1.83791e-07	40	2.02205e-07	41.0606	2.19986e-07	40	2.38425e-07	38.4849	2.56793e-07	35.9091	2.94765e-07
20.4546	8.08453e-09	23.0303	3.95366e-08	48.7879	1.05574e-07	46.2121	1.32877e-07	41.0606	1.74687e-07	41.0606	1.83687e-07	41.0606	2.02069e-07	43.6364	2.19673e-07	41.0606	2.38254e-07	40	2.56495e-07	38.4849	2.94187e-07
23.0303	8.14949e-09	25.6061	3.96e-08	51.3636	1.05426e-07	48.7879	1.32656e-07	43.6364	1.74454e-07	43.6364	1.83431e-07	43.6364	2.01734e-07	46.2121	2.19351e-07	43.6364	2.37832e-07	41.0606	2.56285e-07	40	2.93842e-07
25.6061	8.21715e-09	28.1818	3.96661e-08	53.9394	1.05278e-07	51.3636	1.32433e-07	46.2121	1.74213e-07	46.2121	1.83167e-07	46.2121	2.01391e-07	48.7879	2.19019e-07	46.2121	2.37401e-07	43.6364	2.55769e-07	41.0606	2.93599e-07
28.1818	8.28757e-09	30.7576	3.97349e-08	56.5151	1.05129e-07	53.9394	1.32209e-07	48.7879	1.73966e-07	48.7879	1.82894e-07	48.7879	2.01037e-07	51.3636	2.18677e-07	48.7879	2.36959e-07	46.2121	2.55243e-07	43.6364	2.93003e-07
30.7576	8.36085e-09	33.3333	3.98066e-08	59.0909	1.04979e-07	56.5151	1.31982e-07	51.3636	1.7371e-07	51.3636	1.82614e-07	51.3636	2.00675e-07	53.9394	2.18325e-07	51.3636	2.36506e-07	48.7879	2.54707e-07	46.2121	2.92398e-07
33.3333	8.43707e-09	35.9091	3.98811e-08	60	1.04926e-07	59.0909	1.31754e-07	53.9394	1.73446e-07	53.9394	1.82324e-07	53.9394	2.00302e-07	56.5151	2.17961e-07	53.9394	2.36043e-07	51.3636	2.54162e-07	48.7879	2.91784e-07
35.9091	8.51631e-09	38.4849	3.99586e-08	61.6667	1.04828e-07	60	1.31673e-07	56.5151	1.73174e-07	56.5151	1.82026e-07	56.5151	1.9992e-07	59.0909	2.17586e-07	56.5151	2.35569e-07	53.9394	2.53607e-07	51.3636	2.91161e-07
38.4849	8.59868e-09	40	4.00057e-08	64.2424	1.04676e-07	61.6667	1.31523e-07	59.0909	1.72893e-07	59.0909	1.81719e-07	59.0909	1.99527e-07	60	2.17451e-07	59.0909	2.35084e-07	56.5151	2.53042e-07	53.9394	2.90527e-07
40	8.64861e-09	41.0606	4.00393e-08	66.8182	1.04522e-07	64.2424	1.3129e-07	60	1.72792e-07	60	1.81609e-07	60	1.99386e-07	61.6667	2.172e-07	60	2.3491e-07	59.0909	2.52466e-07	56.5151	2.89885e-07
41.0606	8.68424e-09	43.6364	4.01231e-08	69.3939	1.04368e-07	66.8182	1.31055e-07	61.6667	1.72604e-07	61.6667	1.81403e-07	61.6667	1.99124e-07	64.2424	2.16802e-07	61.6667	2.34587e-07	60	2.5226e-07	59.0909	2.89232e-07
43.6364	8.77308e-09	46.2121	4.02101e-08	71.9697	1.04212e-07	69.3939	1.30817e-07	64.2424	1.72305e-07	64.2424	1.81077e-07	64.2424	1.9871e-07	66.8182	2.16392e-07	64.2424	2.34078e-07	61.6667	2.5188e-07	60	2.89e-07
46.2121	8.86529e-09	48.7879	4.03005e-08	74.5455	1.04054e-07	71.9697	1.30576e-07	66.8182	1.71997e-07	66.8182	1.80741e-07	66.8182	1.98285e-07	69.3939	2.15969e-07	66.8182	2.33558e-07	64.2424	2.51283e-07	61.6667	2.8857e-07
48.7879	8.96095e-09	51.3636	4.03944e-08	77.1212	1.03895e-07	74.5455	1.30332e-07	69.3939	1.7168e-07	69.3939	1.80394e-07	69.3939	1.97849e-07	71.9697	2.15534e-07	69.3939	2.33025e-07	66.8182	2.50676e-07	64.2424	2.87898e-07
51.3636	9.06013e-09	53.9394	4.04918e-08	79.697	1.03733e-07	77.1212	1.30085e-07	71.9697	1.71352e-07	71.9697	1.80037e-07	71.9697	1.974e-07	74.5455	2.15085e-07	71.9697	2.32479e-07	69.3939	2.50057e-07	66.8182	2.87215e-07
53.9394	9.16291e-09	56.5151	4.05927e-08	80	1.03714e-07	79.697	1.29835e-07	74.5455	1.71014e-07	74.5455	1.7967e-07	74.5455	1.9694e-07	77.1212	2.14622e-07	74.5455	2.31921e-07	71.9697	2.49428e-07	69.3939	2.86523e-07
56.5151	9.26937e-09	59.0909	4.06974e-08	82.2727	1.0357e-07	80	1.29805e-07	77.1212	1.70665e-07	77.1212	1.79291e-07	77.1212	1.96467e-07	79.697	2.14145e-07	77.1212	2.31349e-07	74.5455	2.48787e-07	71.9697	2.85819e-07
59.0909	9.37956e-09	60	4.07352e-08	84.8485	1.03405e-07	82.2727	1.29581e-07	79.697	1.70305e-07	79.697	1.789e-07	79.697	1.95982e-07	80	2.14088e-07	79.697	2.30763e-07	77.1212	2.48134e-07	74.5455	2.85105e-07
60	9.41936e-09	61.6667	4.08058e-08	87.4242	1.03237e-07	84.8485	1.29323e-07	80	1.70262e-07	80	1.78854e-07	80	1.95924e-07	82.2727	2.13653e-07	80	2.30694e-07	79.697	2.47469e-07	77.1212	2.8438e-07
61.6667	9.49357e-09	64.2424	4.09181e-08	90	1.03067e-07	87.4242	1.29061e-07	82.2727	1.69934e-07	82.2727	1.78498e-07	82.2727	1.95484e-07	84.8485	2.13147e-07	82.2727	2.30164e-07	80	2.4739e-07	79.697	2.83644e-07
64.2424	9.61144e-09	66.8182	4.10342e-08	92.5758	1.02895e-07	90	1.28794e-07	84.8485	1.69551e-07	84.8485	1.78083e-07	84.8485	1.94972e-07	87.4242	2.12624e-07	84.8485	2.29551e-07	82.2727	2.46793e-07	80	2.83557e-07
66.8182	9.73323e-09	69.3939	4.11543e-08	95.1515	1.02719e-07	92.5758	1.28523e-07	87.4242	1.69156e-07	87.4242	1.77656e-07	87.4242	1.94446e-07	90	2.12086e-07	87.4242	2.28923e-07	84.8485	2.46104e-07	82.2727	2.82897e-07
69.3939	9.85898e-09	71.9697	4.12784e-08	97.7273	1.0254e-07	95.1515	1.28247e-07	90	1.68749e-07	90	1.77216e-07	90	1.93907e-07	92.5758	2.11532e-07	90	2.2828e-07	87.4242	2.45402e-07	84.8485	2.82139e-07
71.9697	9.98873e-09	74.5455	4.14066e-08	100	1.02379e-07	97.7273	1.27965e-07	92.5758	1.68329e-07	92.5758	1.76762e-07	92.5758	1.93353e-07	95.1515	2.1096e-07	92.5758	2.27622e-07	90	2.44688e-07	87.4242	2.81369e-07
74.5455	1.01225e-08	77.1212	4.15389e-08	100.303	1.02358e-07	100	1.27711e-07	95.1515	1.67896e-07	95.1515	1.76295e-07	95.1515	1.92784e-07	97.7273	2.10371e-07	95.1515	2.26948e-07	92.5758	2.43961e-07	90	2.80588e-07
77.1212	1.02604e-08	79.697	4.16753e-08	102.879	1.02172e-07	100.303	1.27677e-07	97.7273	1.67449e-07	97.7273	1.75813e-07	97.7273	1.922e-07	100	2.09836e-07	97.7273	2.26259e-07	95.1515	2.4322e-07	92.5758	2.79794e-07
79.697	1.04023e-08	80	4.16916e-08	105.455	1.01981e-07	102.879	1.27384e-07	100	1.67043e-07	100	1.75376e-07	100	1.91671e-07	100.303	2.09764e-07	100	2.25637e-07	97.7273	2.42466e-07	95.1515	2.78989e-07
80	1.04192e-08	82.2727	4.18158e-08	108.03	1.01787e-07	105.455	1.27084e-07	100.303	1.66988e-07	100.303	1.75317e-07	100.303	1.916e-07	102.879	2.09138e-07	100.303	2.25553e-07	100	2.4179e-07	97.7273	2.78172e-07
82.2727	1.05482e-08	84.8485	4.19606e-08	110.606	1.01588e-07	108.03	1.26777e-07	102.879	1.66512e-07	102.879	1.74805e-07	102.879	1.90984e-07	105.455	2.08493e-07	102.879	2.2483e-07	100.303	2.41699e-07	100	2.7744e-07
84.8485	1.06982e-08	87.4242	4.21094e-08	113.182	1.01384e-07	110.606	1.26463e-07	105.455	1.66022e-07	105.455	1.74279e-07	105.455	1.90352e-07	108.03	2.07828e-07	105.455	2.24091e-07	102.879	2.40918e-07	100.303	2.77342e-07
87.4242	1.08522e-08	90	4.22624e-08	115.758	1.01175e-07	113.182	1.26141e-07	108.03	1.65516e-07	108.03	1.73736e-07	108.03	1.89702e-07	110.606	2.07144e-07	108.03	2.23334e-07	105.455	2.40122e-07	102.879	2.76499e-07
90	1.10102e-08	92.5758	4.24195e-08	118.333	1.00961e-07	115.758	1.25811e-07	110.606	1.64994e-07	110.606	1.73176e-07	110.606	1.89036e-07	113.182	2.06438e-07	110.606	2.22559e-07	108.03	2.39312e-07	105.455	2.75644e-07
92.5758	1.11721e-08	95.1515	4.25807e-08	120	1.00818e-07	118.333	1.25473e-07	113.182	1.64456e-07	113.182	1.726e-07	113.182	1.88351e-07	115.758	2.05711e-07	113.182	2.21765e-07	110.606	2.38488e-07	108.03	2.74776e-07
95.1515	1.13378e-08	97.7273	4.27458e-08	120.909	1.0074e-07	120	1.25249e-07	115.758	1.63901e-07	115.758	1.72006e-07	115.758	1.87649e-07	118.333	2.04961e-07	115.758	2.20954e-07	113.182	2.37648e-07	110.606	2.73895e-07
97.7273	1.15073e-08	100	4.28948e-08	123.485	1.00512e-07	120.909	1.25126e-07	118.333	1.63329e-07	118.333	1.71395e-07	118.333	1.86927e-07	120	2.04464e-07	118.333	2.20122e-07	115.758	2.36793e-07	113.182	2.73e-07
100	1.16599e-08	100.303	4.29149e-08	126.061	1.00278e-07	123.485	1.24769e-07	120	1.62949e-07	120	1.70989e-07	120	1.8645e-07	120.909	2.04189e-07	120	2.19574e-07	118.333	2.35923e-07	115.758	2.72092e-07
100.303	1.16804e-08	102.879	4.30877e-08	128.636	1.00036e-07	126.061	1.24402e-07	120.909	1.62739e-07	120.909	1.70764e-07	120.909	1.86187e-07	123.485	2.03394e-07	120.909	2.19272e-07	120	2.35352e-07	118.333	2.71171e-07
102.879	1.1857e-08	105.455	4.32642e-08	131.212	9.97862e-08	128.636	1.24025e-07	123.485	1.6213e-07	123.485	1.70115e-07	123.485	1.85426e-07	126.061	2.02574e-07	123.485	2.18401e-07	120.909	2.35037e-07	120	2.70567e-07
105.455	1.20368e-08	108.03	4.34442e-08	133.788	9.9528e-08	131.212	1.23637e-07	126.061	1.61503e-07	126.061	1.69447e-07	126.061	1.84646e-07	128.636	2.0173e-07	126.061	2.1751e-07	123.485	2.34135e-07	120.909	2.70235e-07
108.03	1.22198e-08	110.606	4.36276e-08	136.364	9.9261e-08	133.788	1.23238e-07	128.636	1.60856e-07	128.636	1.68758e-07	128.636	1.83845e-07	131.212	2.0086e-07	128.636	2.16599e-07	126.061	2.33217e-07	123.485	2.69286e-07
110.606	1.24058e-08	113.182	4.3814e-08	138.939	9.89845e-08	136.364	1.22826e-07	131.212	1.60189e-07	131.212	1.68049e-07	131.212	1.83023e-07	133.788	1.99965e-07	131.212	2.15666e-07	128.636	2.32283e-07	126.061	2.68322e-07
113.182	1.25944e-08	115.758	4.40034e-08	140	9.88678e-08	138.939	1.22402e-07	133.788	1.59502e-07	133.788	1.67319e-07	133.788	1.82179e-07	136.364	1.99042e-07	133.788	2.14711e-07	131.212	2.31332e-07	128.636	2.67344e-07
120	1.31044e-08	118.333	4.41954e-08	141.515	9.8698e-08	140	1.22224e-07	136.364	1.58794e-07	136.364	1.66567e-07	136.364	1.81314e-07	138.939	1.98093e-07	136.364	2.13734e-07	133.788	2.30363e-07	131.212	2.66352e-07
140	1.46336e-08	120	4.43208e-08	144.091	9.84011e-08	141.515	1.21966e-07	138.939	1.58064e-07	138.939	1.65793e-07	138.939	1.80425e-07	140	1.97693e-07	138.939	2.12735e-07	136.364	2.29378e-07	133.788	2.65344e-07
141.515	1.47473e-08	140	4.58648e-08	146.667	9.80931e-08	144.091	1.21516e-07	140	1.57757e-07	140	1.65468e-07	140	1.80053e-07	141.515	1.97115e-07	140	2.12317e-07	138.939	2.28375e-07	136.364	2.64322e-07
144.091	1.49386e-08	144.091	4.61775e-08	149.242	9.77736e-08	146.667	1.21053e-07	141.515	1.57312e-07	141.515	1.64996e-07	141.515	1.79514e-07	144.091	1.96108e-07	141.515	2.11713e-07	140	2.27957e-07	138.939	2.63286e-07
146.667	1.51268e-08	146.667	4.63714e-08	151.818	9.7442e-08	149.242	1.20575e-07	144.091	1.56538e-07	144.091	1.64176e-07	144.091	1.7858e-07	146.667	1.95073e-07	144.091	2.10667e-07	141.515	2.27354e-07	140	2.62854e-07
149.242	1.53113e-08	149.242	4.65623e-08	154.394	9.7098e-08	151.818	1.20083e-07	146.667	1.55741e-07	146.667	1.63333e-07	146.667	1.77622e-07	149.242	1.94007e-07	146.667	2.09598e-07	144.091	2.26316e-07	141.515	2.62234e-07
151.818	1.54916e-08	151.818	4.67493e-08	156.97	9.6741e-08	154.394	1.19577e-07	149.242	1.5492e-07	149.242	1.62466e-07	149.242	1.76639e-07	151.818	1.92912e-07	149.242	2.08506e-07	146.667	2.25259e-07	144.091	2.61167e-07
154.394	1.5667e-08	154.394	4.6932e-08	159.545	9.63706e-08	156.97	1.19056e-07	151.818	1.54076e-07	151.818	1.61574e-07	151.818	1.75633e-07	154.394	1.91785e-07	151.818	2.07389e-07	149.242	2.24184e-07	146.667	2.60084e-07
156.97	1.58371e-08	156.97	4.71096e-08	160	9.63039e-08	159.545	1.1852e-07	154.394	1.53208e-07	154.394	1.60657e-07	154.394	1.74601e-07	156.97	1.90628e-07	154.394	2.06247e-07	151.818	2.2309e-07	149.242	2.58987e-07
159.545	1.60012e-08	159.545	4.72815e-08	162.121	9.59867e-08	160	1.18424e-07	156.97	1.52315e-07	156.97	1.59716e-07	156.97	1.73545e-07	159.545	1.8944e-07	156.97	2.05081e-07	154.394	2.21978e-07	151.818	2.57874e-07
160	1.60296e-08	160	4.73112e-08	164.697	9.55889e-08	162.121	1.1797e-07	159.545	1.51398e-07	159.545	1.5875e-07	159.545	1.72464e-07	160	1.89227e-07	159.545	2.03891e-07	156.97	2.20848e-07	154.394	2.56747e-07
162.121	1.6159e-08	162.121	4.74471e-08	167.273	9.51773e-08	164.697	1.17405e-07	160	1.51234e-07	160	1.58576e-07	160	1.72271e-07	162.121	1.8822e-07	160	2.03678e-07	159.545	2.19699e-07	156.97	2.55604e-07
164.697	1.63101e-08	164.697	4.76059e-08	169.848	9.47517e-08	167.273	1.16826e-07	162.121	1.50457e-07	162.121	1.57758e-07	162.121	1.71359e-07	164.697	1.86969e-07	162.121	2.02676e-07	160	2.19494e-07	159.545	2.54447e-07
167.273	1.64542e-08	167.273	4.77574e-08	172.424	9.43125e-08	169.848	1.16233e-07	164.697	1.49491e-07	164.697	1.56742e-07	164.697	1.70229e-07	167.273	1.85687e-07	164.697	2.01437e-07	162.121	2.18531e-07	160	2.54242e-07
169.848	1.65911e-08	169.848	4.79012e-08	175	9.38602e-08	172.424	1.15628e-07	167.273	1.48502e-07	167.273	1.55701e-07	167.273	1.69074e-07	169.848	1.84375e-07	167.273	2.00174e-07	164.697	2.17345e-07	162.121	2.53276e-07
172.424	1.67209e-08	172.424	4.8037e-08	177.576	9.33954e-08	175	1.15012e-07	169.848	1.4749e-07	169.848	1.54636e-07	169.848	1.67897e-07	172.424	1.83034e-07	169.848	1.98887e-07	167.273	2.16141e-07	164.697	2.52091e-07
175	1.68439e-08	175	4.81648e-08	180	9.29475e-08	177.576	1.14385e-07	172.424	1.46455e-07	172.424	1.53548e-07	172.424	1.66696e-07	175	1.81664e-07	172.424	1.97578e-07	169.848	2.14919e-07	167.273	2.50892e-07
177.576	1.69603e-08	177.576	4.82846e-08	180.152	9.29192e-08	180	1.13788e-07	175	1.454e-07	175	1.52438e-07	175	1.65475e-07	177.576	1.80268e-07	175	1.96248e-07	172.424	2.1368e-07	169.848	2.49681e-07
180	1.70648e-08	180	4.83905e-08	182.727	9.2433e-08	180.152	1.1375e-07	177.576	1.44325e-07	177.576	1.51308e-07	177.576	1.64233e-07	180	1.78933e-07	177.576	1.94897e-07	175	2.12424e-07	172.424	2.48459e-07
180.152	1.70712e-08	180.152	4.83969e-08	185.303	9.19386e-08	182.727	1.13109e-07	180	1.43298e-07	180	1.50228e-07	180	1.63049e-07	180.152	1.78849e-07	180	1.9361e-07	177.576	2.11153e-07	175	2.47226e-07
182.727	1.71775e-08	182.727	4.85022e-08	187.879	9.14384e-08	187.879	1.11821e-07	180.152	1.43234e-07	180.152	1.5016e-07	180.152	1.62975e-07	182.727	1.77408e-07	180.152	1.93529e-07	180	2.09944e-07	180	2.44809e-07
190.455	1.74882e-08	185.303	4.86017e-08	190.455	9.09354e-08	190.455	1.11181e-07	182.727	1.42128e-07	182.727	1.48996e-07	182.727	1.61701e-07	185.303	1.75951e-07	182.727	1.92144e-07	180.152	2.09868e-07	190.455	2.39725e-07
193.03	1.75981e-08	193.03	4.88829e-08	193.03	9.04334e-08	193.03	1.1055e-07	193.03	1.37645e-07	185.303	1.4782e-07	193.03	1.56537e-07	193.03	1.71528e-07	185.303	1.90747e-07	182.727	2.0857e-07	193.03	2.38487e-07
195.606	1.77177e-08	195.606	4.89799e-08	195.606	8.99369e-08	195.606	1.09933e-07	195.606	1.36541e-07	193.03	1.44266e-07	195.606	1.55257e-07	195.606	1.70061e-07	195.606	1.85114e-07	185.303	2.0726e-07	195.606	2.37264e-07
198.182	1.78522e-08	198.182	4.90852e-08	198.182	8.94514e-08	198.182	1.09338e-07	198.182	1.35459e-07	195.606	1.43094e-07	198.182	1.53997e-07	198.182	1.68613e-07	198.182	1.83725e-07	198.182	2.00651e-07	198.182	2.36065e-07
200	1.79596e-08	200	4.91674e-08	200	8.91189e-08	200	1.08934e-07	200	1.34715e-07	198.182	1.41943e-07	200	1.53126e-07	200	1.6761e-07	200	1.82759e-07	200	1.99728e-07	200	2.35235e-07
200.758	1.80081e-08	200.758	4.92041e-08	200.758	8.89836e-08	200.758	1.08771e-07	200.758	1.34411e-07	200	1.41148e-07	200.758	1.52769e-07	200.758	1.67198e-07	200.758	1.8236e-07	200.758	1.99346e-07	200.758	2.34895e-07
203.333	1.8193e-08	203.333	4.93433e-08	203.333	8.85417e-08	203.333	1.08241e-07	203.333	1.33411e-07	200.758	1.40823e-07	203.333	1.51583e-07	203.333	1.65828e-07	203.333	1.81031e-07	203.333	1.9806e-07	203.333	2.33766e-07
205.909	1.84163e-08	205.909	4.95108e-08	205.909	8.81352e-08	205.909	1.0776e-07	205.909	1.32475e-07	203.333	1.39748e-07	205.909	1.50457e-07	205.909	1.64523e-07	205.909	1.79749e-07	205.909	1.96803e-07	205.909	2.32687e-07
208.485	1.86891e-08	208.485	4.97165e-08	208.485	8.77754e-08	208.485	1.07339e-07	208.485	1.3162e-07	205.909	1.38732e-07	208.485	1.49406e-07	208.485	1.63301e-07	208.485	1.78532e-07	208.485	1.95584e-07	208.485	2.31672e-07
211.061	1.90244e-08	211.061	4.99721e-08	211.061	8.74759e-08	211.061	1.06992e-07	211.061	1.3087e-07	208.485	1.37796e-07	211.061	1.48451e-07	211.061	1.62186e-07	211.061	1.77395e-07	211.061	1.94414e-07	211.061	2.30734e-07
213.636	1.94378e-08	213.636	5.02916e-08	213.636	8.72525e-08	213.636	1.06735e-07	213.636	1.30247e-07	211.061	1.36958e-07	213.636	1.47617e-07	213.636	1.61206e-07	213.636	1.76361e-07	213.636	1.93307e-07	213.636	2.29892e-07
216.212	1.99474e-08	216.212	5.06914e-08	216.212	8.71238e-08	216.212	1.06587e-07	216.212	1.29782e-07	213.636	1.36245e-07	216.212	1.46929e-07	216.212	1.6039e-07	216.212	1.75453e-07	216.212	1.92278e-07	216.212	2.29164e-07
218.788	2.05745e-08	218.788	5.11914e-08	218.788	8.71115e-08	218.788	1.06568e-07	218.788	1.29505e-07	216.212	1.35684e-07	218.788	1.46419e-07	218.788	1.59772e-07	218.788	1.74698e-07	218.788	1.91345e-07	218.788	2.28572e-07
220	2.09172e-08	220	5.14676e-08	220	8.7153e-08	220	1.06611e-07	220	1.2945e-07	218.788	1.35308e-07	220	1.4625e-07	220	1.59561e-07	220	1.74405e-07	220	1.90945e-07	220	2.28347e-07
221.364	2.13439e-08	221.364	5.18143e-08	221.364	8.72409e-08	221.364	1.06703e-07	221.364	1.29452e-07	220	1.35204e-07	221.364	1.46121e-07	221.364	1.59392e-07	221.364	1.74127e-07	221.364	1.90528e-07	221.364	2.28139e-07
223.939	2.22846e-08	223.939	5.25874e-08	223.939	8.75417e-08	223.939	1.07019e-07	223.939	1.29664e-07	221.364	1.35151e-07	223.939	1.46073e-07	223.939	1.59291e-07	223.939	1.73774e-07	223.939	1.89851e-07	223.939	2.27893e-07
226.515	2.34299e-08	226.515	5.35422e-08	226.515	8.80481e-08	226.515	1.07547e-07	226.515	1.30181e-07	223.939	1.35256e-07	226.515	1.46317e-07	226.515	1.59513e-07	226.515	1.73676e-07	226.515	1.89337e-07	226.515	2.27863e-07
229.091	2.48187e-08	229.091	5.47154e-08	229.091	8.87999e-08	229.091	1.08323e-07	229.091	1.31051e-07	226.515	1.35665e-07	229.091	1.46899e-07	229.091	1.60106e-07	229.091	1.73873e-07	229.091	1.89017e-07	229.091	2.28078e-07
231.667	2.64957e-08	231.667	5.61499e-08	231.667	8.98431e-08	231.667	1.09388e-07	231.667	1.32317e-07	229.091	1.36426e-07	231.667	1.47865e-07	231.667	1.61116e-07	231.667	1.74409e-07	231.667	1.88918e-07	231.667	2.28571e-07
234.242	2.85126e-08	234.242	5.78953e-08	234.242	9.12308e-08	234.242	1.10787e-07	234.242	1.34025e-07	231.667	1.37587e-07	234.242	1.49263e-07	234.242	1.62587e-07	234.242	1.75327e-07	234.242	1.89074e-07	234.242	2.29371e-07
236.818	3.09286e-08	236.818	6.0009e-08	236.818	9.30244e-08	236.818	1.12572e-07	236.818	1.36215e-07	234.242	1.392e-07	236.818	1.51135e-07	236.818	1.64556e-07	236.818	1.76669e-07	236.818	1.89516e-07	236.818	2.30508e-07
239.394	3.3812e-08	239.394	6.25573e-08	239.394	9.52943e-08	239.394	1.14802e-07	239.394	1.38915e-07	236.818	1.41309e-07	239.394	1.5352e-07	239.394	1.67045e-07	239.394	1.78471e-07	239.394	1.90276e-07	239.394	2.32001e-07
240	3.45665e-08	240	6.32281e-08	240	9.59061e-08	240	1.15399e-07	240	1.39626e-07	239.394	1.43955e-07	240	1.54159e-07	240	1.67707e-07	240	1.78965e-07	240	1.90504e-07	240	2.32406e-07
241.97	3.72408e-08	241.97	6.56166e-08	241.97	9.81217e-08	241.97	1.17544e-07	241.97	1.42137e-07	240	1.44659e-07	241.97	1.56443e-07	241.97	1.70057e-07	241.97	1.80761e-07	241.97	1.9138e-07	241.97	2.33863e-07
244.545	4.13044e-08	244.545	6.9275e-08	244.545	1.016e-07	244.545	1.20873e-07	244.545	1.45867e-07	241.97	1.47165e-07	244.545	1.59907e-07	244.545	1.73558e-07	244.545	1.8355e-07	244.545	1.92851e-07	244.545	2.36087e-07
247.121	4.61051e-08	247.121	7.36337e-08	247.121	1.05836e-07	247.121	1.24873e-07	247.121	1.50047e-07	244.545	1.50943e-07	247.121	1.63882e-07	247.121	1.77465e-07	247.121	1.86822e-07	247.121	1.94695e-07	247.121	2.38642e-07
249.697	5.17597e-08	249.697	7.88085e-08	249.697	1.10952e-07	249.697	1.2964e-07	249.697	1.54559e-07	247.121	1.55258e-07	249.697	1.68288e-07	249.697	1.81621e-07	249.697	1.90521e-07	249.697	1.96901e-07	249.697	2.41456e-07
252.273	5.8401e-08	252.273	8.49326e-08	252.273	1.17088e-07	252.273	1.35282e-07	252.273	1.59196e-07	249.697	1.60028e-07	252.273	1.72975e-07	252.273	1.85762e-07	252.273	1.94533e-07	252.273	1.99429e-07	252.273	2.44403e-07
254.848	6.61808e-08	254.848	9.2158e-08	254.848	1.24406e-07	254.848	1.4192e-07	254.848	1.6363e-07	254.848	1.70202e-07	254.848	1.77689e-07	254.848	1.8948e-07	254.848	1.9866e-07	254.848	2.02195e-07	254.848	2.4728e-07
257.424	7.52713e-08	257.424	1.00659e-07	257.424	1.33088e-07	257.424	1.49691e-07	257.424	1.67358e-07	257.424	1.74928e-07	257.424	1.82032e-07	257.424	1.92161e-07	257.424	2.02586e-07	257.424	2.05054e-07	257.424	2.49774e-07
260	8.58687e-08	260	1.10634e-07	260	1.43344e-07	260	1.58747e-07	260	1.69644e-07	260	1.78655e-07	260	1.8541e-07	260	1.92917e-07	260	2.05833e-07	260	2.07773e-07	260	2.51423e-07

## Sheet: Figure4-b
Temperture(K)	Normalized Photocurrent (a.u.) (Power 0.32%)	Normalized Photocurrent (a.u.) (Power 1%)	Normalized Photocurrent (a.u.) (Power 3.2%)	Normalized Photocurrent (a.u.) (Power 5%)	Normalized Photocurrent (a.u.) (Power 10%)	Normalized Photocurrent (a.u.) (Power 12.6%)	Normalized Photocurrent (a.u.) (Power 15.8%)	Normalized Photocurrent (a.u.) (Power 20%)	Normalized Photocurrent (a.u.) (Power 31.6%)	Normalized Photocurrent (a.u.) (Power 50%)	Normalized Photocurrent (a.u.) (Power 100%)
5	2	2	2	2	2	2	2	1.57251	1.38111	0.89797	0.8485
10	1.93268	1.92158	1.92439	1.93428	1.89462	1.89885	1.90353	1.49689	1.27795	0.85487	0.83544
20	1.95102	1.92939	1.91579	1.9338	1.89696	1.88106	1.89005	1.50312	1.27126	0.84489	0.83778
40	1.9127	1.88212	1.88446	1.91554	1.85825	1.84752	1.85	1.46233	1.23969	0.84491	0.84544
60	1.78255	1.78841	1.8137	1.80957	1.73969	1.783	1.75874	1.3745	1.19896	0.85123	0.85449
80	1.72106	1.75024	1.74989	1.82439	1.74535	1.74074	1.75809	1.42448	1.22936	0.88424	0.87683
100	1.63971	1.65134	1.68029	1.74434	1.67513	1.69836	1.70124	1.43417	1.29688	0.96304	0.90064
120	1.53417	1.58855	1.59015	1.62521	1.59381	1.58766	1.5898	1.32203	1.22097	0.94592	0.90303
140	1.43853	1.47623	1.49758	1.53218	1.49079	1.51335	1.50574	1.29286	1.22638	0.98869	0.91986
160	1.38945	1.39284	1.41429	1.43977	1.40688	1.44097	1.4443	1.27694	1.21816	1.02457	0.94238
180	1.31603	1.31523	1.34278	1.36106	1.34494	1.36101	1.37254	1.20283	1.16917	1.02842	0.95719
200	1	1.06219	1	1	1.03042	1	1	1.04176	1.01122	1.02543	0.97767
220	1.02236	1.01851	1.02711	1.01716	1	1.02182	1.01778	1	1	0.99745	0.99851
240	1.06011	1	1.04818	1.09556	1.1221	1.16349	1.19443	1.20057	1.18199	1.15318	1.18339
260	1.30967	1.22632	1.42138	1.4822	1.58802	1.7558	1.7499	2	2	1.84489	1.83544

## Sheet: Figure4-c
Temperture(K) α n(×10-11cm-2)	5	7.55	10.1	12.65	15.2	17.75	20.3	22.85	25.4	27.95	30.5	33.05	35.6	38.15	40.7	43.25	45.8	48.35	50.9	53.45	56	58.55	61.1	63.65	66.2	68.75	71.3	73.85	76.4	78.95	81.5	84.05	86.6	89.15	91.7	94.25	96.8	99.35	101.9	104.45	107	109.55	112.1	114.65	117.2	119.75	122.3	124.85	127.4
0.32	2.00447e-11	2.00616e-11	2.07234e-11	2.1816e-11	2.27307e-11	2.36684e-11	2.46625e-11	2.56887e-11	2.67223e-11	2.78009e-11	2.89121e-11	3.00561e-11	3.12327e-11	3.24157e-11	3.36833e-11	3.49826e-11	3.62608e-11	3.75957e-11	3.89601e-11	4.03529e-11	4.17729e-11	4.31892e-11	4.46875e-11	4.62076e-11	4.76886e-11	4.92154e-11	5.07559e-11	5.23067e-11	5.38641e-11	5.54101e-11	5.69822e-11	5.85475e-11	6.00725e-11	6.15937e-11	6.30905e-11	6.45563e-11	6.59581e-11	6.73652e-11	6.87179e-11	6.9956e-11	7.11474e-11	7.22566e-11	7.3461e-11	7.44691e-11	7.48055e-11	7.55521e-11	7.63799e-11	7.6461e-11	7.6461e-11
0.33892	1.94965e-11	1.9514e-11	2.01787e-11	2.12511e-11	2.21196e-11	2.30208e-11	2.40561e-11	2.51111e-11	2.60926e-11	2.71168e-11	2.8172e-11	2.92583e-11	3.03756e-11	3.15204e-11	3.28154e-11	3.41409e-11	3.54001e-11	3.67163e-11	3.8063e-11	3.94393e-11	4.08441e-11	4.22469e-11	4.37331e-11	4.52431e-11	4.67167e-11	4.82386e-11	4.9777e-11	5.1329e-11	5.28913e-11	5.44461e-11	5.60318e-11	5.76156e-11	5.91643e-11	6.07153e-11	6.22485e-11	6.37579e-11	6.52099e-11	6.66782e-11	6.81013e-11	6.94174e-11	7.06988e-11	7.19097e-11	7.32189e-11	7.43501e-11	7.48424e-11	7.57528e-11	7.675e-11	7.70287e-11	7.72508e-11
0.35896	1.89483e-11	1.89663e-11	1.9634e-11	2.06861e-11	2.15086e-11	2.23732e-11	2.34497e-11	2.45335e-11	2.54629e-11	2.64327e-11	2.74319e-11	2.84605e-11	2.95185e-11	3.0625e-11	3.19475e-11	3.32991e-11	3.45393e-11	3.58369e-11	3.7166e-11	3.85257e-11	3.99152e-11	4.13046e-11	4.27787e-11	4.42785e-11	4.57449e-11	4.72617e-11	4.87981e-11	5.03514e-11	5.19185e-11	5.34821e-11	5.50813e-11	5.66836e-11	5.82561e-11	5.9837e-11	6.14066e-11	6.29596e-11	6.44618e-11	6.59912e-11	6.74847e-11	6.88788e-11	7.02502e-11	7.15628e-11	7.29769e-11	7.4231e-11	7.48792e-11	7.59535e-11	7.712e-11	7.75965e-11	7.80407e-11
0.38019	1.84001e-11	1.84187e-11	1.90893e-11	2.01212e-11	2.08975e-11	2.17256e-11	2.28433e-11	2.39559e-11	2.48332e-11	2.57487e-11	2.66918e-11	2.76628e-11	2.86614e-11	2.97297e-11	3.10796e-11	3.24574e-11	3.36786e-11	3.49576e-11	3.62689e-11	3.76121e-11	3.89864e-11	4.03624e-11	4.18243e-11	4.3314e-11	4.4773e-11	4.62849e-11	4.78192e-11	4.93737e-11	5.09457e-11	5.25181e-11	5.41309e-11	5.57517e-11	5.73479e-11	5.89586e-11	6.05646e-11	6.21612e-11	6.37136e-11	6.53042e-11	6.68681e-11	6.83401e-11	6.98016e-11	7.1216e-11	7.27348e-11	7.4112e-11	7.49161e-11	7.61542e-11	7.74901e-11	7.81642e-11	7.88305e-11
0.40267	1.78519e-11	1.78711e-11	1.85446e-11	1.95563e-11	2.02865e-11	2.10781e-11	2.22369e-11	2.33783e-11	2.42035e-11	2.50646e-11	2.59517e-11	2.6865e-11	2.78043e-11	2.88343e-11	3.02117e-11	3.16156e-11	3.28179e-11	3.40782e-11	3.53719e-11	3.66985e-11	3.80576e-11	3.94201e-11	4.08698e-11	4.23495e-11	4.38011e-11	4.5308e-11	4.68403e-11	4.8396e-11	4.99729e-11	5.15541e-11	5.31804e-11	5.48198e-11	5.64396e-11	5.80802e-11	5.97227e-11	6.13628e-11	6.29655e-11	6.46172e-11	6.62515e-11	6.78015e-11	6.9353e-11	7.08691e-11	7.24928e-11	7.3993e-11	7.4953e-11	7.63549e-11	7.78601e-11	7.8732e-11	7.96204e-11
0.42647	1.73037e-11	1.73235e-11	1.79998e-11	1.89913e-11	1.96754e-11	2.04305e-11	2.16305e-11	2.28008e-11	2.35738e-11	2.43805e-11	2.52116e-11	2.60672e-11	2.69472e-11	2.7939e-11	2.93438e-11	3.07739e-11	3.19571e-11	3.31988e-11	3.44748e-11	3.57849e-11	3.71288e-11	3.84778e-11	3.99154e-11	4.1385e-11	4.28292e-11	4.43312e-11	4.58614e-11	4.74183e-11	4.90001e-11	5.05901e-11	5.223e-11	5.38878e-11	5.55314e-11	5.72018e-11	5.88807e-11	6.05645e-11	6.22173e-11	6.39302e-11	6.56349e-11	6.72629e-11	6.89045e-11	7.05222e-11	7.22507e-11	7.3874e-11	7.49898e-11	7.65556e-11	7.82302e-11	7.92997e-11	8.04102e-11
0.45169	1.67555e-11	1.67758e-11	1.74551e-11	1.84264e-11	1.90644e-11	1.97829e-11	2.10241e-11	2.22232e-11	2.29441e-11	2.36964e-11	2.44715e-11	2.52694e-11	2.60901e-11	2.70437e-11	2.84759e-11	2.99321e-11	3.10964e-11	3.23194e-11	3.35778e-11	3.48713e-11	3.61999e-11	3.75355e-11	3.8961e-11	4.04204e-11	4.18574e-11	4.33543e-11	4.48825e-11	4.64407e-11	4.80273e-11	4.96261e-11	5.12795e-11	5.29559e-11	5.46232e-11	5.63235e-11	5.80388e-11	5.97661e-11	6.14692e-11	6.32432e-11	6.50183e-11	6.67243e-11	6.84559e-11	7.01753e-11	7.20086e-11	7.37549e-11	7.50267e-11	7.67563e-11	7.86003e-11	7.98674e-11	8.12001e-11
0.4784	1.62073e-11	1.62282e-11	1.69104e-11	1.78615e-11	1.84533e-11	1.91353e-11	2.04177e-11	2.16456e-11	2.23144e-11	2.30124e-11	2.37314e-11	2.44717e-11	2.5233e-11	2.61483e-11	2.7608e-11	2.90904e-11	3.02356e-11	3.14401e-11	3.26807e-11	3.39577e-11	3.52711e-11	3.65932e-11	3.80066e-11	3.94559e-11	4.08855e-11	4.23775e-11	4.39036e-11	4.5463e-11	4.70545e-11	4.86621e-11	5.03291e-11	5.2024e-11	5.3715e-11	5.54451e-11	5.71968e-11	5.89677e-11	6.0721e-11	6.25561e-11	6.44017e-11	6.61857e-11	6.80073e-11	6.98284e-11	7.17666e-11	7.36359e-11	7.50636e-11	7.6957e-11	7.89703e-11	8.04352e-11	8.19899e-11
0.50668	1.56591e-11	1.56806e-11	1.63657e-11	1.72965e-11	1.78423e-11	1.84877e-11	1.98112e-11	2.1068e-11	2.16847e-11	2.23283e-11	2.29913e-11	2.36739e-11	2.43759e-11	2.5253e-11	2.67401e-11	2.82486e-11	2.93749e-11	3.05607e-11	3.17836e-11	3.30441e-11	3.43423e-11	3.5651e-11	3.70522e-11	3.84914e-11	3.99136e-11	4.14006e-11	4.29247e-11	4.44853e-11	4.60817e-11	4.76981e-11	4.93787e-11	5.1092e-11	5.28068e-11	5.45667e-11	5.63548e-11	5.81694e-11	5.99728e-11	6.18691e-11	6.3785e-11	6.56471e-11	6.75587e-11	6.94816e-11	7.15245e-11	7.35169e-11	7.51005e-11	7.71577e-11	7.93404e-11	8.10029e-11	8.27797e-11
0.53664	1.51109e-11	1.51329e-11	1.5821e-11	1.67316e-11	1.72312e-11	1.78401e-11	1.92048e-11	2.04904e-11	2.1055e-11	2.16442e-11	2.22512e-11	2.28761e-11	2.35188e-11	2.43577e-11	2.58722e-11	2.74069e-11	2.85142e-11	2.96813e-11	3.08866e-11	3.21305e-11	3.34134e-11	3.47087e-11	3.60978e-11	3.75268e-11	3.89417e-11	4.04238e-11	4.19458e-11	4.35076e-11	4.51089e-11	4.67341e-11	4.84282e-11	5.01601e-11	5.18986e-11	5.36883e-11	5.55129e-11	5.7371e-11	5.92247e-11	6.11821e-11	6.31684e-11	6.51084e-11	6.71101e-11	6.91347e-11	7.12825e-11	7.33978e-11	7.51373e-11	7.73584e-11	7.97104e-11	8.15706e-11	8.35696e-11
0.56838	1.45627e-11	1.45853e-11	1.52763e-11	1.61667e-11	1.66202e-11	1.71925e-11	1.85984e-11	1.99128e-11	2.04253e-11	2.09601e-11	2.15111e-11	2.20783e-11	2.26617e-11	2.34623e-11	2.50043e-11	2.65651e-11	2.76534e-11	2.88019e-11	2.99895e-11	3.12169e-11	3.24846e-11	3.37664e-11	3.51433e-11	3.65623e-11	3.79699e-11	3.94469e-11	4.09669e-11	4.253e-11	4.41361e-11	4.57702e-11	4.74778e-11	4.92282e-11	5.09904e-11	5.281e-11	5.46709e-11	5.65726e-11	5.84765e-11	6.04951e-11	6.25518e-11	6.45698e-11	6.66615e-11	6.87878e-11	7.10404e-11	7.32788e-11	7.51742e-11	7.75591e-11	8.00805e-11	8.21384e-11	8.43594e-11
0.60198	1.40145e-11	1.40377e-11	1.47316e-11	1.56017e-11	1.60091e-11	1.65449e-11	1.7992e-11	1.93352e-11	1.97956e-11	2.0276e-11	2.0771e-11	2.12806e-11	2.18046e-11	2.2567e-11	2.41364e-11	2.57234e-11	2.67927e-11	2.79226e-11	2.90925e-11	3.03033e-11	3.15558e-11	3.28241e-11	3.41889e-11	3.55978e-11	3.6998e-11	3.84701e-11	3.9988e-11	4.15523e-11	4.31633e-11	4.48062e-11	4.65273e-11	4.82962e-11	5.00821e-11	5.19316e-11	5.3829e-11	5.57743e-11	5.77284e-11	5.98081e-11	6.19352e-11	6.40312e-11	6.62129e-11	6.84409e-11	7.07984e-11	7.31598e-11	7.52111e-11	7.77598e-11	8.04506e-11	8.27061e-11	8.51493e-11
0.63758	1.34663e-11	1.349e-11	1.41869e-11	1.50368e-11	1.53981e-11	1.58974e-11	1.73856e-11	1.87576e-11	1.91659e-11	1.9592e-11	2.00309e-11	2.04828e-11	2.09475e-11	2.16716e-11	2.32685e-11	2.48817e-11	2.5932e-11	2.70432e-11	2.81954e-11	2.93897e-11	3.06269e-11	3.18818e-11	3.32345e-11	3.46333e-11	3.60261e-11	3.74933e-11	3.90091e-11	4.05746e-11	4.21905e-11	4.38422e-11	4.55769e-11	4.73643e-11	4.91739e-11	5.10532e-11	5.2987e-11	5.49759e-11	5.69802e-11	5.91211e-11	6.13186e-11	6.34926e-11	6.57643e-11	6.8094e-11	7.05563e-11	7.30408e-11	7.52479e-11	7.79605e-11	8.08206e-11	8.32739e-11	8.59391e-11
0.67527	1.29181e-11	1.29424e-11	1.36422e-11	1.44718e-11	1.4787e-11	1.52498e-11	1.67792e-11	1.818e-11	1.85362e-11	1.89079e-11	1.92908e-11	1.9685e-11	2.00904e-11	2.07763e-11	2.24006e-11	2.40399e-11	2.50712e-11	2.61638e-11	2.72984e-11	2.84761e-11	2.96981e-11	3.09396e-11	3.22801e-11	3.36687e-11	3.50542e-11	3.65164e-11	3.80302e-11	3.9597e-11	4.12177e-11	4.28782e-11	4.46264e-11	4.64323e-11	4.82657e-11	5.01749e-11	5.21451e-11	5.41775e-11	5.62321e-11	5.84341e-11	6.0702e-11	6.2954e-11	6.53157e-11	6.77472e-11	7.03142e-11	7.29217e-11	7.52848e-11	7.81612e-11	8.11907e-11	8.38416e-11	8.67289e-11
0.7152	1.23699e-11	1.23948e-11	1.30974e-11	1.39069e-11	1.4176e-11	1.46022e-11	1.61728e-11	1.76025e-11	1.79065e-11	1.82238e-11	1.85507e-11	1.88872e-11	1.92333e-11	1.9881e-11	2.15327e-11	2.31982e-11	2.42105e-11	2.52844e-11	2.64013e-11	2.75624e-11	2.87693e-11	2.99973e-11	3.13257e-11	3.27042e-11	3.40824e-11	3.55396e-11	3.70513e-11	3.86193e-11	4.02449e-11	4.19142e-11	4.3676e-11	4.55004e-11	4.73575e-11	4.92965e-11	5.13031e-11	5.33792e-11	5.54839e-11	5.77471e-11	6.00854e-11	6.24154e-11	6.48672e-11	6.74003e-11	7.00722e-11	7.28027e-11	7.53217e-11	7.83619e-11	8.15607e-11	8.44093e-11	8.75188e-11
0.75749	1.18217e-11	1.18472e-11	1.25527e-11	1.3342e-11	1.35649e-11	1.39546e-11	1.55664e-11	1.70249e-11	1.72768e-11	1.75397e-11	1.78106e-11	1.80894e-11	1.83762e-11	1.89856e-11	2.06648e-11	2.23564e-11	2.33497e-11	2.44051e-11	2.55042e-11	2.66488e-11	2.78405e-11	2.9055e-11	3.03713e-11	3.17397e-11	3.31105e-11	3.45627e-11	3.60724e-11	3.76416e-11	3.92721e-11	4.09502e-11	4.27256e-11	4.45685e-11	4.64493e-11	4.84181e-11	5.04611e-11	5.25808e-11	5.47357e-11	5.70601e-11	5.94688e-11	6.18767e-11	6.44186e-11	6.70534e-11	6.98301e-11	7.26837e-11	7.53585e-11	7.85626e-11	8.19308e-11	8.49771e-11	8.83086e-11
0.80228	1.12735e-11	1.12995e-11	1.2008e-11	1.2777e-11	1.29539e-11	1.3307e-11	1.496e-11	1.64473e-11	1.66471e-11	1.68556e-11	1.70705e-11	1.72917e-11	1.75191e-11	1.80903e-11	1.97969e-11	2.15147e-11	2.2489e-11	2.35257e-11	2.46072e-11	2.57352e-11	2.69116e-11	2.81127e-11	2.94169e-11	3.07751e-11	3.21386e-11	3.35859e-11	3.50935e-11	3.66639e-11	3.82993e-11	3.99862e-11	4.17751e-11	4.36365e-11	4.55411e-11	4.75397e-11	4.96192e-11	5.17824e-11	5.39876e-11	5.63731e-11	5.88522e-11	6.13381e-11	6.397e-11	6.67065e-11	6.95881e-11	7.25647e-11	7.53954e-11	7.87633e-11	8.23009e-11	8.55448e-11	8.90985e-11
0.84972	1.07253e-11	1.07519e-11	1.14633e-11	1.22121e-11	1.23428e-11	1.26594e-11	1.43536e-11	1.58697e-11	1.60174e-11	1.61716e-11	1.63304e-11	1.64939e-11	1.66621e-11	1.7195e-11	1.8929e-11	2.06729e-11	2.16283e-11	2.26463e-11	2.37101e-11	2.48216e-11	2.59828e-11	2.71704e-11	2.84624e-11	2.98106e-11	3.11667e-11	3.2609e-11	3.41146e-11	3.56863e-11	3.73265e-11	3.90222e-11	4.08247e-11	4.27046e-11	4.46329e-11	4.66614e-11	4.87772e-11	5.09841e-11	5.32394e-11	5.56861e-11	5.82356e-11	6.07995e-11	6.35214e-11	6.63597e-11	6.9346e-11	7.24456e-11	7.54323e-11	7.8964e-11	8.26709e-11	8.61125e-11	8.98883e-11
0.89996	1.01771e-11	1.02043e-11	1.09186e-11	1.16472e-11	1.17318e-11	1.20118e-11	1.37472e-11	1.52921e-11	1.53877e-11	1.54875e-11	1.55903e-11	1.56961e-11	1.5805e-11	1.62996e-11	1.80611e-11	1.98312e-11	2.07675e-11	2.17669e-11	2.28131e-11	2.3908e-11	2.5054e-11	2.62282e-11	2.7508e-11	2.88461e-11	3.01949e-11	3.16322e-11	3.31357e-11	3.47086e-11	3.63537e-11	3.80582e-11	3.98742e-11	4.17727e-11	4.37246e-11	4.5783e-11	4.79353e-11	5.01857e-11	5.24913e-11	5.49991e-11	5.7619e-11	6.02609e-11	6.30728e-11	6.60128e-11	6.91039e-11	7.23266e-11	7.54691e-11	7.91646e-11	8.3041e-11	8.66803e-11	9.06782e-11
0.95317	9.62889e-12	9.65663e-12	1.03739e-11	1.10822e-11	1.11207e-11	1.13642e-11	1.31408e-11	1.47145e-11	1.4758e-11	1.48034e-11	1.48502e-11	1.48983e-11	1.49479e-11	1.54043e-11	1.71932e-11	1.89894e-11	1.99068e-11	2.08876e-11	2.1916e-11	2.29944e-11	2.41251e-11	2.52859e-11	2.65536e-11	2.78815e-11	2.9223e-11	3.06553e-11	3.21568e-11	3.37309e-11	3.53809e-11	3.70942e-11	3.89238e-11	4.08407e-11	4.28164e-11	4.49046e-11	4.70933e-11	4.93873e-11	5.17431e-11	5.43121e-11	5.70024e-11	5.97223e-11	6.26242e-11	6.56659e-11	6.88619e-11	7.22076e-11	7.5506e-11	7.93653e-11	8.34111e-11	8.7248e-11	9.1468e-11
1.00953	8.83953e-12	8.86737e-12	9.5754e-12	1.02517e-11	1.02439e-11	1.04473e-11	1.22352e-11	1.38116e-11	1.38032e-11	1.37946e-11	1.37859e-11	1.37771e-11	1.37681e-11	1.41802e-11	1.59678e-11	1.77616e-11	1.86465e-11	1.95944e-11	2.05903e-11	2.16366e-11	2.27358e-11	2.38664e-11	2.51039e-11	2.64028e-11	2.77178e-11	2.91247e-11	3.06028e-11	3.21557e-11	3.37871e-11	3.54847e-11	3.73017e-11	3.92097e-11	4.11808e-11	4.32687e-11	4.54622e-11	4.77656e-11	5.01378e-11	5.27276e-11	5.54447e-11	5.82046e-11	6.11574e-11	6.42585e-11	6.75152e-11	7.09355e-11	7.43361e-11	7.83011e-11	8.24557e-11	8.64252e-11	9.07982e-11
1.06922	6.831e-12	6.85654e-12	7.49395e-12	8.07869e-12	8.02364e-12	8.16871e-12	9.81721e-12	1.12638e-11	1.1205e-11	1.11444e-11	1.10829e-11	1.10204e-11	1.09571e-11	1.12943e-11	1.29355e-11	1.45819e-11	1.53665e-11	1.62092e-11	1.70972e-11	1.80327e-11	1.90183e-11	2.00347e-11	2.11503e-11	2.23243e-11	2.35162e-11	2.47948e-11	2.61414e-11	2.75598e-11	2.90537e-11	3.06121e-11	3.22843e-11	3.40445e-11	3.58674e-11	3.7803e-11	3.98414e-11	4.19815e-11	4.41991e-11	4.66063e-11	4.91297e-11	5.17372e-11	5.4543e-11	5.74897e-11	6.05842e-11	6.38342e-11	6.70655e-11	7.08419e-11	7.47994e-11	7.85723e-11	8.27495e-11
1.13244	4.82246e-12	4.84572e-12	5.41251e-12	5.90564e-12	5.80335e-12	5.89012e-12	7.39923e-12	8.71606e-12	8.60674e-12	8.49419e-12	8.37984e-12	8.26375e-12	8.14602e-12	8.40835e-12	9.90311e-12	1.14021e-11	1.20865e-11	1.28241e-11	1.36041e-11	1.44288e-11	1.53008e-11	1.6203e-11	1.71967e-11	1.82459e-11	1.93147e-11	2.04648e-11	2.16799e-11	2.29638e-11	2.43202e-11	2.57394e-11	2.72668e-11	2.88793e-11	3.05541e-11	3.23374e-11	3.42206e-11	3.61974e-11	3.82604e-11	4.04849e-11	4.28146e-11	4.52698e-11	4.79286e-11	5.07208e-11	5.36532e-11	5.67329e-11	5.97949e-11	6.33827e-11	6.71432e-11	7.07194e-11	7.47008e-11
1.1994	2.81393e-12	2.83489e-12	3.33106e-12	3.73259e-12	3.58305e-12	3.61152e-12	4.98125e-12	6.16831e-12	6.00849e-12	5.84396e-12	5.67679e-12	5.50709e-12	5.33498e-12	5.52242e-12	6.87075e-12	8.22242e-12	8.80644e-12	9.43893e-12	1.0111e-11	1.0825e-11	1.15833e-11	1.23713e-11	1.32431e-11	1.41675e-11	1.51132e-11	1.61348e-11	1.72185e-11	1.83679e-11	1.95868e-11	2.08668e-11	2.22493e-11	2.3714e-11	2.52407e-11	2.68717e-11	2.85997e-11	3.04133e-11	3.23217e-11	3.43635e-11	3.64995e-11	3.88025e-11	4.13142e-11	4.3952e-11	4.67222e-11	4.96316e-11	5.25242e-11	5.59235e-11	5.9487e-11	6.28665e-11	6.6652e-11
1.27032	8.05393e-13	8.24064e-13	1.24961e-12	1.55954e-12	1.36276e-12	1.33292e-12	2.56327e-12	3.62056e-12	3.41025e-12	3.19374e-12	2.97375e-12	2.75044e-12	2.52395e-12	2.63649e-12	3.83838e-12	5.04269e-12	5.52641e-12	6.05378e-12	6.61795e-12	7.22114e-12	7.86574e-12	8.53962e-12	9.28955e-12	1.0089e-11	1.09117e-11	1.18048e-11	1.2757e-11	1.3772e-11	1.48533e-11	1.59941e-11	1.72319e-11	1.85488e-11	1.99274e-11	2.14061e-11	2.29789e-11	2.46292e-11	2.63831e-11	2.82422e-11	3.01845e-11	3.23351e-11	3.46998e-11	3.71832e-11	3.97913e-11	4.25303e-11	4.52536e-11	4.84644e-11	5.18308e-11	5.50136e-11	5.86033e-11
1.34543	-1.20314e-12	-1.18676e-12	-8.31834e-13	-6.13511e-13	-8.57538e-13	-9.4568e-13	1.45284e-13	1.07282e-12	8.12003e-13	5.43513e-13	2.70712e-13	-6.22183e-15	-2.87084e-13	-2.4944e-13	8.06022e-13	1.86296e-12	2.24638e-12	2.66863e-12	3.12487e-12	3.61729e-12	4.14823e-12	4.70792e-12	5.33596e-12	6.0106e-12	6.71015e-12	7.47484e-12	8.29557e-12	9.17602e-12	1.01199e-11	1.11215e-11	1.22144e-11	1.33836e-11	1.4614e-11	1.59404e-11	1.73581e-11	1.88451e-11	2.04444e-11	2.21208e-11	2.38694e-11	2.58677e-11	2.80854e-11	3.04144e-11	3.28603e-11	3.5429e-11	3.7983e-11	4.10052e-11	4.41746e-11	4.71607e-11	5.05545e-11
1.42499	-3.21168e-12	-3.19759e-12	-2.91328e-12	-2.78656e-12	-3.07783e-12	-3.22428e-12	-2.2727e-12	-1.47493e-12	-1.78624e-12	-2.10671e-12	-2.43233e-12	-2.76288e-12	-3.09812e-12	-3.13537e-12	-2.22634e-12	-1.31677e-12	-1.03365e-12	-7.16513e-13	-3.68206e-13	1.34323e-14	4.30719e-13	8.76218e-13	1.38238e-12	1.93217e-12	2.50863e-12	3.14486e-12	3.83412e-12	4.58007e-12	5.38646e-12	6.2488e-12	7.19698e-12	8.21836e-12	9.3007e-12	1.04747e-11	1.17373e-11	1.3061e-11	1.45057e-11	1.59994e-11	1.75543e-11	1.94003e-11	2.1471e-11	2.36455e-11	2.59293e-11	2.83277e-11	3.07123e-11	3.3546e-11	3.65184e-11	3.93078e-11	4.25058e-11
1.50924	-5.22021e-12	-5.20842e-12	-4.99473e-12	-4.95961e-12	-5.29813e-12	-5.50288e-12	-4.69068e-12	-4.02268e-12	-4.38449e-12	-4.75694e-12	-5.13537e-12	-5.51954e-12	-5.90915e-12	-6.0213e-12	-5.2587e-12	-4.49649e-12	-4.31368e-12	-4.10166e-12	-3.86128e-12	-3.59042e-12	-3.28679e-12	-2.95548e-12	-2.57121e-12	-2.14627e-12	-1.69289e-12	-1.18512e-12	-6.27333e-13	-1.5868e-14	6.53011e-13	1.37615e-12	2.17952e-12	3.05313e-12	3.98736e-12	5.00908e-12	6.11648e-12	7.27694e-12	8.56702e-12	9.87807e-12	1.12393e-11	1.2933e-11	1.48565e-11	1.68767e-11	1.89983e-11	2.12264e-11	2.34417e-11	2.60868e-11	2.88622e-11	3.14549e-11	3.44571e-11
1.59848	-7.22874e-12	-7.21924e-12	-7.07617e-12	-7.13266e-12	-7.51842e-12	-7.78148e-12	-7.10866e-12	-6.57043e-12	-6.98273e-12	-7.40716e-12	-7.83841e-12	-8.27619e-12	-8.72019e-12	-8.90723e-12	-8.29107e-12	-7.67622e-12	-7.59371e-12	-7.48681e-12	-7.35436e-12	-7.19428e-12	-7.0043e-12	-6.78719e-12	-6.5248e-12	-6.22471e-12	-5.89442e-12	-5.5151e-12	-5.08879e-12	-4.61181e-12	-4.08043e-12	-3.49651e-12	-2.83793e-12	-2.11209e-12	-1.32598e-12	-4.5658e-13	4.95671e-13	1.49285e-12	2.62833e-12	3.75671e-12	4.92421e-12	6.46559e-12	8.24214e-12	1.01079e-11	1.20673e-11	1.41251e-11	1.61711e-11	1.86276e-11	2.1206e-11	2.36019e-11	2.64083e-11
1.693	-9.23728e-12	-9.23007e-12	-9.15762e-12	-9.30571e-12	-9.73872e-12	-1.00601e-11	-9.52664e-12	-9.11818e-12	-9.58097e-12	-1.00574e-11	-1.05415e-11	-1.10329e-11	-1.15312e-11	-1.17932e-11	-1.13234e-11	-1.08559e-11	-1.08737e-11	-1.0872e-11	-1.08474e-11	-1.07981e-11	-1.07218e-11	-1.06189e-11	-1.04784e-11	-1.03031e-11	-1.00959e-11	-9.84508e-12	-9.55024e-12	-9.20775e-12	-8.81388e-12	-8.36916e-12	-7.85539e-12	-7.27732e-12	-6.63932e-12	-5.92224e-12	-5.12514e-12	-4.29125e-12	-3.31035e-12	-2.36466e-12	-1.39085e-12	-1.78255e-15	1.62773e-12	3.33907e-12	5.13629e-12	7.02377e-12	8.90042e-12	1.11684e-11	1.35498e-11	1.5749e-11	1.83596e-11
1.7931	-1.12458e-11	-1.12409e-11	-1.12391e-11	-1.14788e-11	-1.1959e-11	-1.23387e-11	-1.19446e-11	-1.16659e-11	-1.21792e-11	-1.27076e-11	-1.32445e-11	-1.37895e-11	-1.43423e-11	-1.46791e-11	-1.43558e-11	-1.40357e-11	-1.41538e-11	-1.42571e-11	-1.43405e-11	-1.4402e-11	-1.44393e-11	-1.44506e-11	-1.4432e-11	-1.43816e-11	-1.42975e-11	-1.41751e-11	-1.40117e-11	-1.38037e-11	-1.35473e-11	-1.32418e-11	-1.28728e-11	-1.24425e-11	-1.19527e-11	-1.13879e-11	-1.0746e-11	-1.00753e-11	-9.24903e-12	-8.48602e-12	-7.70592e-12	-6.46916e-12	-4.98668e-12	-3.42975e-12	-1.7947e-12	-7.75276e-14	1.62978e-12	3.70925e-12	5.89356e-12	7.89614e-12	1.03109e-11
1.89912	-1.32543e-11	-1.32517e-11	-1.33205e-11	-1.36518e-11	-1.41793e-11	-1.46173e-11	-1.43626e-11	-1.42137e-11	-1.47775e-11	-1.53578e-11	-1.59475e-11	-1.65462e-11	-1.71533e-11	-1.7565e-11	-1.73882e-11	-1.72154e-11	-1.74338e-11	-1.76423e-11	-1.78336e-11	-1.80058e-11	-1.81568e-11	-1.82823e-11	-1.83856e-11	-1.846e-11	-1.8499e-11	-1.8505e-11	-1.84731e-11	-1.83996e-11	-1.82808e-11	-1.81145e-11	-1.78903e-11	-1.76078e-11	-1.7266e-11	-1.68536e-11	-1.63668e-11	-1.58594e-11	-1.51877e-11	-1.46074e-11	-1.4021e-11	-1.29365e-11	-1.16011e-11	-1.01986e-11	-8.72569e-12	-7.17883e-12	-5.64085e-12	-3.74994e-12	-1.76265e-12	4.32398e-14	2.26212e-12
2.01142	-1.52629e-11	-1.52626e-11	-1.5402e-11	-1.58249e-11	-1.63996e-11	-1.68959e-11	-1.67806e-11	-1.67614e-11	-1.73757e-11	-1.80081e-11	-1.86506e-11	-1.93028e-11	-1.99643e-11	-2.0451e-11	-2.04205e-11	-2.03951e-11	-2.07138e-11	-2.10274e-11	-2.13267e-11	-2.16097e-11	-2.18744e-11	-2.2114e-11	-2.23391e-11	-2.25385e-11	-2.27005e-11	-2.2835e-11	-2.29346e-11	-2.29956e-11	-2.30142e-11	-2.29871e-11	-2.29078e-11	-2.2773e-11	-2.25793e-11	-2.23192e-11	-2.19876e-11	-2.16435e-11	-2.11264e-11	-2.07287e-11	-2.0336e-11	-1.94039e-11	-1.82155e-11	-1.69674e-11	-1.56567e-11	-1.42801e-11	-1.29115e-11	-1.12091e-11	-9.41885e-12	-7.80966e-12	-5.78662e-12
2.13035	-1.72714e-11	-1.72734e-11	-1.74834e-11	-1.79979e-11	-1.86199e-11	-1.91745e-11	-1.91986e-11	-1.93092e-11	-1.9974e-11	-2.06583e-11	-2.13536e-11	-2.20595e-11	-2.27754e-11	-2.33369e-11	-2.34529e-11	-2.35749e-11	-2.39939e-11	-2.44126e-11	-2.48197e-11	-2.52135e-11	-2.55919e-11	-2.59457e-11	-2.62927e-11	-2.66169e-11	-2.6902e-11	-2.7165e-11	-2.7396e-11	-2.75915e-11	-2.77477e-11	-2.78598e-11	-2.79252e-11	-2.79382e-11	-2.78927e-11	-2.77849e-11	-2.76084e-11	-2.74276e-11	-2.70651e-11	-2.68501e-11	-2.66511e-11	-2.58713e-11	-2.48299e-11	-2.37362e-11	-2.25877e-11	-2.13814e-11	-2.01821e-11	-1.86683e-11	-1.70751e-11	-1.56626e-11	-1.38354e-11
2.25631	-1.92799e-11	-1.92842e-11	-1.95649e-11	-2.0171e-11	-2.08402e-11	-2.14531e-11	-2.16166e-11	-2.18569e-11	-2.25722e-11	-2.33085e-11	-2.40567e-11	-2.48161e-11	-2.55864e-11	-2.62228e-11	-2.64852e-11	-2.67546e-11	-2.72739e-11	-2.77977e-11	-2.83128e-11	-2.88174e-11	-2.93094e-11	-2.97774e-11	-3.02463e-11	-3.06953e-11	-3.11035e-11	-3.1495e-11	-3.18575e-11	-3.21875e-11	-3.24811e-11	-3.27324e-11	-3.29427e-11	-3.31035e-11	-3.3206e-11	-3.32505e-11	-3.32292e-11	-3.32117e-11	-3.30038e-11	-3.29715e-11	-3.29662e-11	-3.23386e-11	-3.14443e-11	-3.0505e-11	-2.95187e-11	-2.84827e-11	-2.74528e-11	-2.61275e-11	-2.47313e-11	-2.35155e-11	-2.18841e-11
2.38972	-2.12885e-11	-2.1295e-11	-2.16463e-11	-2.2344e-11	-2.30605e-11	-2.37317e-11	-2.40345e-11	-2.44047e-11	-2.51704e-11	-2.59587e-11	-2.67597e-11	-2.75728e-11	-2.83974e-11	-2.91088e-11	-2.95176e-11	-2.99343e-11	-3.05539e-11	-3.11828e-11	-3.18059e-11	-3.24213e-11	-3.30269e-11	-3.36091e-11	-3.41999e-11	-3.47738e-11	-3.53051e-11	-3.5825e-11	-3.6319e-11	-3.67834e-11	-3.72145e-11	-3.76051e-11	-3.79601e-11	-3.82687e-11	-3.85194e-11	-3.87162e-11	-3.885e-11	-3.89958e-11	-3.89424e-11	-3.90928e-11	-3.92812e-11	-3.8806e-11	-3.80587e-11	-3.72739e-11	-3.64497e-11	-3.5584e-11	-3.47234e-11	-3.35867e-11	-3.23875e-11	-3.13684e-11	-2.99328e-11
2.53102	-2.3297e-11	-2.33059e-11	-2.37277e-11	-2.45171e-11	-2.52808e-11	-2.60103e-11	-2.64525e-11	-2.69524e-11	-2.77687e-11	-2.8609e-11	-2.94627e-11	-3.03295e-11	-3.12085e-11	-3.19947e-11	-3.255e-11	-3.3114e-11	-3.38339e-11	-3.4568e-11	-3.5299e-11	-3.60251e-11	-3.67444e-11	-3.74408e-11	-3.81535e-11	-3.88522e-11	-3.95066e-11	-4.01549e-11	-4.07804e-11	-4.13793e-11	-4.1948e-11	-4.24777e-11	-4.29776e-11	-4.34339e-11	-4.38327e-11	-4.41819e-11	-4.44708e-11	-4.47799e-11	-4.48811e-11	-4.52142e-11	-4.55963e-11	-4.52734e-11	-4.46731e-11	-4.40427e-11	-4.33806e-11	-4.26853e-11	-4.1994e-11	-4.10459e-11	-4.00437e-11	-3.92213e-11	-3.79816e-11
2.68068	-2.53056e-11	-2.53167e-11	-2.58092e-11	-2.66901e-11	-2.75011e-11	-2.82889e-11	-2.88705e-11	-2.95002e-11	-3.03669e-11	-3.12592e-11	-3.21658e-11	-3.30861e-11	-3.40195e-11	-3.48806e-11	-3.55823e-11	-3.62938e-11	-3.7114e-11	-3.79531e-11	-3.8792e-11	-3.9629e-11	-4.04619e-11	-4.12725e-11	-4.21071e-11	-4.29306e-11	-4.37081e-11	-4.44849e-11	-4.52419e-11	-4.59753e-11	-4.66814e-11	-4.73504e-11	-4.7995e-11	-4.85991e-11	-4.91461e-11	-4.96475e-11	-5.00916e-11	-5.0564e-11	-5.08198e-11	-5.13356e-11	-5.19114e-11	-5.17408e-11	-5.12875e-11	-5.08115e-11	-5.03116e-11	-4.97866e-11	-4.92647e-11	-4.8505e-11	-4.76999e-11	-4.70742e-11	-4.60303e-11
2.83918	-2.73141e-11	-2.73275e-11	-2.78906e-11	-2.88632e-11	-2.97214e-11	-3.05675e-11	-3.12885e-11	-3.20479e-11	-3.29652e-11	-3.39094e-11	-3.48688e-11	-3.58428e-11	-3.68305e-11	-3.77665e-11	-3.86147e-11	-3.94735e-11	-4.0394e-11	-4.13383e-11	-4.22851e-11	-4.32328e-11	-4.41794e-11	-4.51042e-11	-4.60607e-11	-4.70091e-11	-4.79096e-11	-4.88149e-11	-4.97033e-11	-5.05712e-11	-5.14149e-11	-5.22231e-11	-5.30125e-11	-5.37644e-11	-5.44594e-11	-5.51132e-11	-5.57125e-11	-5.63481e-11	-5.67585e-11	-5.74569e-11	-5.82264e-11	-5.82081e-11	-5.79019e-11	-5.75803e-11	-5.72426e-11	-5.68879e-11	-5.65353e-11	-5.59642e-11	-5.53561e-11	-5.49271e-11	-5.4079e-11
3.00706	-2.93226e-11	-2.93383e-11	-2.99721e-11	-3.10362e-11	-3.19417e-11	-3.28461e-11	-3.37065e-11	-3.45957e-11	-3.55634e-11	-3.65596e-11	-3.75719e-11	-3.85994e-11	-3.96416e-11	-4.06525e-11	-4.16471e-11	-4.26532e-11	-4.3674e-11	-4.47234e-11	-4.57782e-11	-4.68367e-11	-4.78969e-11	-4.89359e-11	-5.00143e-11	-5.10875e-11	-5.21112e-11	-5.31449e-11	-5.41648e-11	-5.51672e-11	-5.61483e-11	-5.70957e-11	-5.803e-11	-5.89296e-11	-5.97727e-11	-6.05788e-11	-6.13333e-11	-6.21322e-11	-6.26972e-11	-6.35783e-11	-6.45415e-11	-6.46755e-11	-6.45163e-11	-6.43492e-11	-6.41736e-11	-6.39892e-11	-6.38059e-11	-6.34234e-11	-6.30123e-11	-6.278e-11	-6.21278e-11
3.18486	-3.13312e-11	-3.13492e-11	-3.20535e-11	-3.32093e-11	-3.4162e-11	-3.51247e-11	-3.61244e-11	-3.71434e-11	-3.81617e-11	-3.92099e-11	-4.02749e-11	-4.13561e-11	-4.24526e-11	-4.35384e-11	-4.46794e-11	-4.58329e-11	-4.69541e-11	-4.81086e-11	-4.92713e-11	-5.04405e-11	-5.16144e-11	-5.27676e-11	-5.39679e-11	-5.51659e-11	-5.63127e-11	-5.74749e-11	-5.86262e-11	-5.97631e-11	-6.08818e-11	-6.19684e-11	-6.30474e-11	-6.40948e-11	-6.50861e-11	-6.60445e-11	-6.69541e-11	-6.79163e-11	-6.86358e-11	-6.96997e-11	-7.08566e-11	-7.11429e-11	-7.11307e-11	-7.1118e-11	-7.11046e-11	-7.10905e-11	-7.10766e-11	-7.08826e-11	-7.06685e-11	-7.06329e-11	-7.01765e-11
3.37317	-3.41332e-11	-3.41606e-11	-3.5076e-11	-3.63796e-11	-3.72232e-11	-3.83096e-11	-3.95745e-11	-4.07501e-11	-4.1914e-11	-4.3115e-11	-4.43384e-11	-4.55837e-11	-4.68501e-11	-4.81096e-11	-4.94439e-11	-5.07969e-11	-5.21126e-11	-5.34723e-11	-5.4847e-11	-5.62354e-11	-5.76356e-11	-5.90174e-11	-6.04634e-11	-6.19148e-11	-6.33127e-11	-6.47387e-11	-6.61615e-11	-6.75778e-11	-6.89838e-11	-7.03628e-11	-7.17476e-11	-7.31089e-11	-7.44162e-11	-7.57013e-11	-7.69452e-11	-7.82371e-11	-7.93059e-11	-8.06954e-11	-8.21652e-11	-8.28442e-11	-8.32624e-11	-8.36736e-11	-8.4076e-11	-8.44679e-11	-8.48294e-11	-8.50537e-11	-8.52433e-11	-8.55347e-11	-8.54495e-11
3.57262	-3.70067e-11	-3.70441e-11	-3.81831e-11	-3.96396e-11	-4.03601e-11	-4.15761e-11	-4.31174e-11	-4.44521e-11	-4.57703e-11	-4.71332e-11	-4.85244e-11	-4.99436e-11	-5.13903e-11	-5.28325e-11	-5.43642e-11	-5.59215e-11	-5.74402e-11	-5.9014e-11	-6.06102e-11	-6.22274e-11	-6.3864e-11	-6.54848e-11	-6.71877e-11	-6.89039e-11	-7.05646e-11	-7.22666e-11	-7.39734e-11	-7.56822e-11	-7.7389e-11	-7.90742e-11	-8.07793e-11	-8.24694e-11	-8.41078e-11	-8.57353e-11	-8.73297e-11	-8.89662e-11	-9.04018e-11	-9.21298e-11	-9.39232e-11	-9.50167e-11	-9.58906e-11	-9.675e-11	-9.75911e-11	-9.84101e-11	-9.91656e-11	-9.98289e-11	-1.00441e-10	-1.01071e-10	-1.01373e-10
3.78386	-3.98801e-11	-3.99276e-11	-4.12902e-11	-4.28997e-11	-4.34971e-11	-4.48426e-11	-4.66603e-11	-4.81541e-11	-4.96265e-11	-5.11513e-11	-5.27104e-11	-5.43036e-11	-5.59306e-11	-5.75554e-11	-5.92846e-11	-6.10461e-11	-6.27677e-11	-6.45558e-11	-6.63734e-11	-6.82195e-11	-7.00925e-11	-7.19522e-11	-7.39119e-11	-7.5893e-11	-7.78164e-11	-7.97945e-11	-8.17854e-11	-8.37866e-11	-8.57942e-11	-8.77857e-11	-8.9811e-11	-9.18298e-11	-9.37994e-11	-9.57693e-11	-9.77141e-11	-9.96952e-11	-1.01498e-10	-1.03564e-10	-1.05681e-10	-1.07189e-10	-1.08519e-10	-1.09826e-10	-1.11106e-10	-1.12352e-10	-1.13502e-10	-1.14604e-10	-1.15638e-10	-1.16607e-10	-1.17296e-10
4.0076	-4.27536e-11	-4.2811e-11	-4.43973e-11	-4.61598e-11	-4.6634e-11	-4.81091e-11	-5.02032e-11	-5.18561e-11	-5.34828e-11	-5.51694e-11	-5.68964e-11	-5.86636e-11	-6.04708e-11	-6.22783e-11	-6.42049e-11	-6.61707e-11	-6.80953e-11	-7.00976e-11	-7.21366e-11	-7.42115e-11	-7.63209e-11	-7.84196e-11	-8.06362e-11	-8.28822e-11	-8.50683e-11	-8.73223e-11	-8.95973e-11	-9.1891e-11	-9.41994e-11	-9.64971e-11	-9.88426e-11	-1.0119e-10	-1.03491e-10	-1.05803e-10	-1.08099e-10	-1.10424e-10	-1.12594e-10	-1.14999e-10	-1.17439e-10	-1.19361e-10	-1.21147e-10	-1.22903e-10	-1.24621e-10	-1.26294e-10	-1.27838e-10	-1.29379e-10	-1.30836e-10	-1.32143e-10	-1.33219e-10
4.24456	-4.56271e-11	-4.56945e-11	-4.75044e-11	-4.94198e-11	-4.97709e-11	-5.13756e-11	-5.37461e-11	-5.55581e-11	-5.7339e-11	-5.91875e-11	-6.10823e-11	-6.30235e-11	-6.50111e-11	-6.70012e-11	-6.91253e-11	-7.12952e-11	-7.34229e-11	-7.56394e-11	-7.78999e-11	-8.02035e-11	-8.25494e-11	-8.4887e-11	-8.73605e-11	-8.98713e-11	-9.23202e-11	-9.48502e-11	-9.74092e-11	-9.99954e-11	-1.02605e-10	-1.05208e-10	-1.07874e-10	-1.10551e-10	-1.13183e-10	-1.15837e-10	-1.18483e-10	-1.21153e-10	-1.23689e-10	-1.26433e-10	-1.29197e-10	-1.31534e-10	-1.33775e-10	-1.35979e-10	-1.38136e-10	-1.40237e-10	-1.42174e-10	-1.44154e-10	-1.46033e-10	-1.47679e-10	-1.49142e-10
4.49553	-4.85005e-11	-4.8578e-11	-5.06115e-11	-5.26799e-11	-5.29079e-11	-5.46422e-11	-5.7289e-11	-5.92601e-11	-6.11953e-11	-6.32057e-11	-6.52683e-11	-6.73835e-11	-6.95513e-11	-7.17241e-11	-7.40456e-11	-7.64198e-11	-7.87505e-11	-8.11811e-11	-8.36631e-11	-8.61956e-11	-8.87778e-11	-9.13544e-11	-9.40848e-11	-9.68605e-11	-9.95721e-11	-1.02378e-10	-1.05221e-10	-1.081e-10	-1.1101e-10	-1.1392e-10	-1.16906e-10	-1.19911e-10	-1.22874e-10	-1.25871e-10	-1.28867e-10	-1.31882e-10	-1.34785e-10	-1.37868e-10	-1.40955e-10	-1.43706e-10	-1.46403e-10	-1.49056e-10	-1.51652e-10	-1.54179e-10	-1.5651e-10	-1.5893e-10	-1.61231e-10	-1.63216e-10	-1.65065e-10
4.76134	-5.1374e-11	-5.14615e-11	-5.37186e-11	-5.594e-11	-5.60448e-11	-5.79087e-11	-6.08319e-11	-6.29621e-11	-6.50515e-11	-6.72238e-11	-6.94543e-11	-7.17434e-11	-7.40916e-11	-7.6447e-11	-7.89659e-11	-8.15444e-11	-8.4078e-11	-8.67229e-11	-8.94263e-11	-9.21876e-11	-9.50063e-11	-9.78218e-11	-1.00809e-10	-1.0385e-10	-1.06824e-10	-1.09906e-10	-1.13033e-10	-1.16204e-10	-1.19415e-10	-1.22631e-10	-1.25938e-10	-1.29272e-10	-1.32566e-10	-1.35905e-10	-1.39252e-10	-1.42612e-10	-1.45881e-10	-1.49302e-10	-1.52714e-10	-1.55879e-10	-1.59032e-10	-1.62132e-10	-1.65167e-10	-1.68121e-10	-1.70847e-10	-1.73705e-10	-1.76428e-10	-1.78752e-10	-1.80988e-10
5.04287	-5.38138e-11	-5.39203e-11	-5.63615e-11	-5.8709e-11	-5.8735e-11	-6.07121e-11	-6.38601e-11	-6.61276e-11	-6.83519e-11	-7.06659e-11	-7.30438e-11	-7.54862e-11	-7.79935e-11	-8.05116e-11	-8.32049e-11	-8.59642e-11	-8.86796e-11	-9.15156e-11	-9.44167e-11	-9.73825e-11	-1.00412e-10	-1.03442e-10	-1.06657e-10	-1.09931e-10	-1.13139e-10	-1.16464e-10	-1.19839e-10	-1.23265e-10	-1.26735e-10	-1.30212e-10	-1.33789e-10	-1.37397e-10	-1.40964e-10	-1.44581e-10	-1.48208e-10	-1.51837e-10	-1.55392e-10	-1.59066e-10	-1.62713e-10	-1.66188e-10	-1.6968e-10	-1.73109e-10	-1.76462e-10	-1.79723e-10	-1.82729e-10	-1.85905e-10	-1.88937e-10	-1.9151e-10	-1.94047e-10
5.34105	-5.37694e-11	-5.39463e-11	-5.6345e-11	-5.86652e-11	-5.88664e-11	-6.08628e-11	-6.39402e-11	-6.62196e-11	-6.84684e-11	-7.08084e-11	-7.32164e-11	-7.56932e-11	-7.82392e-11	-8.08048e-11	-8.35409e-11	-8.6347e-11	-8.91224e-11	-9.20173e-11	-9.49804e-11	-9.80106e-11	-1.01106e-10	-1.04208e-10	-1.07483e-10	-1.10816e-10	-1.14088e-10	-1.17465e-10	-1.20886e-10	-1.24344e-10	-1.27835e-10	-1.31319e-10	-1.34877e-10	-1.38444e-10	-1.4195e-10	-1.45475e-10	-1.48978e-10	-1.52451e-10	-1.55819e-10	-1.59261e-10	-1.62639e-10	-1.65823e-10	-1.68988e-10	-1.72063e-10	-1.75043e-10	-1.77921e-10	-1.80558e-10	-1.83356e-10	-1.86045e-10	-1.88354e-10	-1.90693e-10
5.65685	-5.3725e-11	-5.39723e-11	-5.63285e-11	-5.86214e-11	-5.89977e-11	-6.10135e-11	-6.40203e-11	-6.63116e-11	-6.85848e-11	-7.0951e-11	-7.33891e-11	-7.59002e-11	-7.84849e-11	-8.10981e-11	-8.38768e-11	-8.67298e-11	-8.95651e-11	-9.2519e-11	-9.55442e-11	-9.86387e-11	-1.018e-10	-1.04973e-10	-1.08309e-10	-1.117e-10	-1.15036e-10	-1.18467e-10	-1.21932e-10	-1.25424e-10	-1.28935e-10	-1.32426e-10	-1.35965e-10	-1.39491e-10	-1.42936e-10	-1.46369e-10	-1.49748e-10	-1.53065e-10	-1.56247e-10	-1.59455e-10	-1.62566e-10	-1.65458e-10	-1.68295e-10	-1.71017e-10	-1.73623e-10	-1.76118e-10	-1.78386e-10	-1.80807e-10	-1.83152e-10	-1.85198e-10	-1.87339e-10
5.99133	-5.36805e-11	-5.39984e-11	-5.63121e-11	-5.85776e-11	-5.9129e-11	-6.11642e-11	-6.41005e-11	-6.64037e-11	-6.87013e-11	-7.10935e-11	-7.35618e-11	-7.61073e-11	-7.87305e-11	-8.13913e-11	-8.42128e-11	-8.71125e-11	-9.00079e-11	-9.30207e-11	-9.61079e-11	-9.92668e-11	-1.02494e-10	-1.05739e-10	-1.09135e-10	-1.12584e-10	-1.15985e-10	-1.19468e-10	-1.22978e-10	-1.26504e-10	-1.30035e-10	-1.33532e-10	-1.37054e-10	-1.40539e-10	-1.43922e-10	-1.47262e-10	-1.50519e-10	-1.53678e-10	-1.56675e-10	-1.5965e-10	-1.62492e-10	-1.65093e-10	-1.67603e-10	-1.6997e-10	-1.72204e-10	-1.74315e-10	-1.76215e-10	-1.78258e-10	-1.8026e-10	-1.82042e-10	-1.83985e-10
6.34559	-5.36361e-11	-5.40244e-11	-5.62956e-11	-5.85339e-11	-5.92604e-11	-6.13149e-11	-6.41806e-11	-6.64957e-11	-6.88177e-11	-7.1236e-11	-7.37345e-11	-7.63143e-11	-7.89762e-11	-8.16846e-11	-8.45487e-11	-8.74953e-11	-9.04507e-11	-9.35225e-11	-9.66716e-11	-9.98949e-11	-1.03188e-10	-1.06505e-10	-1.09961e-10	-1.13468e-10	-1.16933e-10	-1.2047e-10	-1.24024e-10	-1.27584e-10	-1.31135e-10	-1.34639e-10	-1.38142e-10	-1.41586e-10	-1.44908e-10	-1.48156e-10	-1.51289e-10	-1.54292e-10	-1.57102e-10	-1.59845e-10	-1.62418e-10	-1.64728e-10	-1.6691e-10	-1.68924e-10	-1.70784e-10	-1.72513e-10	-1.74043e-10	-1.75709e-10	-1.77368e-10	-1.78885e-10	-1.80631e-10
6.72079	-5.35917e-11	-5.40504e-11	-5.62792e-11	-5.84901e-11	-5.93917e-11	-6.14656e-11	-6.42607e-11	-6.65877e-11	-6.89342e-11	-7.13786e-11	-7.39072e-11	-7.65213e-11	-7.92219e-11	-8.19778e-11	-8.48846e-11	-8.78781e-11	-9.08935e-11	-9.40242e-11	-9.72354e-11	-1.00523e-10	-1.03882e-10	-1.0727e-10	-1.10787e-10	-1.14352e-10	-1.17882e-10	-1.21471e-10	-1.25071e-10	-1.28664e-10	-1.32235e-10	-1.35745e-10	-1.3923e-10	-1.42633e-10	-1.45894e-10	-1.4905e-10	-1.5206e-10	-1.54906e-10	-1.5753e-10	-1.6004e-10	-1.62344e-10	-1.64364e-10	-1.66217e-10	-1.67877e-10	-1.69365e-10	-1.7071e-10	-1.71872e-10	-1.7316e-10	-1.74475e-10	-1.75729e-10	-1.77277e-10
7.11818	-5.35473e-11	-5.40765e-11	-5.62627e-11	-5.84463e-11	-5.9523e-11	-6.16163e-11	-6.43408e-11	-6.66797e-11	-6.90506e-11	-7.15211e-11	-7.40799e-11	-7.67283e-11	-7.94675e-11	-8.22711e-11	-8.52206e-11	-8.82609e-11	-9.13362e-11	-9.45259e-11	-9.77991e-11	-1.01151e-10	-1.04576e-10	-1.08036e-10	-1.11613e-10	-1.15236e-10	-1.1883e-10	-1.22473e-10	-1.26117e-10	-1.29744e-10	-1.33336e-10	-1.36852e-10	-1.40318e-10	-1.43681e-10	-1.4688e-10	-1.49944e-10	-1.5283e-10	-1.55519e-10	-1.57958e-10	-1.60235e-10	-1.6227e-10	-1.63999e-10	-1.65525e-10	-1.66831e-10	-1.67945e-10	-1.68908e-10	-1.697e-10	-1.70611e-10	-1.71583e-10	-1.72573e-10	-1.73923e-10
7.53907	-5.35028e-11	-5.41025e-11	-5.62462e-11	-5.84025e-11	-5.96544e-11	-6.1767e-11	-6.44209e-11	-6.67718e-11	-6.91671e-11	-7.16637e-11	-7.42525e-11	-7.69354e-11	-7.97132e-11	-8.25644e-11	-8.55565e-11	-8.86437e-11	-9.1779e-11	-9.50276e-11	-9.83629e-11	-1.01779e-10	-1.0527e-10	-1.08802e-10	-1.1244e-10	-1.1612e-10	-1.19779e-10	-1.23474e-10	-1.27163e-10	-1.30824e-10	-1.34436e-10	-1.37958e-10	-1.41407e-10	-1.44728e-10	-1.47867e-10	-1.50838e-10	-1.536e-10	-1.56133e-10	-1.58386e-10	-1.60429e-10	-1.62197e-10	-1.63634e-10	-1.64832e-10	-1.65785e-10	-1.66526e-10	-1.67105e-10	-1.67528e-10	-1.68062e-10	-1.68691e-10	-1.69417e-10	-1.70569e-10
7.98484	-5.34584e-11	-5.41285e-11	-5.62298e-11	-5.83587e-11	-5.97857e-11	-6.19177e-11	-6.4501e-11	-6.68638e-11	-6.92835e-11	-7.18062e-11	-7.44252e-11	-7.71424e-11	-7.99589e-11	-8.28576e-11	-8.58925e-11	-8.90265e-11	-9.22218e-11	-9.55293e-11	-9.89266e-11	-1.02407e-10	-1.05964e-10	-1.09567e-10	-1.13266e-10	-1.17004e-10	-1.20727e-10	-1.24476e-10	-1.28209e-10	-1.31904e-10	-1.35536e-10	-1.39065e-10	-1.42495e-10	-1.45775e-10	-1.48853e-10	-1.51731e-10	-1.54371e-10	-1.56747e-10	-1.58813e-10	-1.60624e-10	-1.62123e-10	-1.63269e-10	-1.6414e-10	-1.64738e-10	-1.65107e-10	-1.65302e-10	-1.65357e-10	-1.65513e-10	-1.65798e-10	-1.66261e-10	-1.67216e-10
8.45696	-5.3414e-11	-5.41546e-11	-5.62133e-11	-5.83149e-11	-5.9917e-11	-6.20684e-11	-6.45812e-11	-6.69558e-11	-6.94e-11	-7.19487e-11	-7.45979e-11	-7.73494e-11	-8.02046e-11	-8.31509e-11	-8.62284e-11	-8.94093e-11	-9.26645e-11	-9.60311e-11	-9.94903e-11	-1.03036e-10	-1.06658e-10	-1.10333e-10	-1.14092e-10	-1.17889e-10	-1.21676e-10	-1.25477e-10	-1.29256e-10	-1.32984e-10	-1.36636e-10	-1.40172e-10	-1.43583e-10	-1.46823e-10	-1.49839e-10	-1.52625e-10	-1.55141e-10	-1.57361e-10	-1.59241e-10	-1.60819e-10	-1.62049e-10	-1.62904e-10	-1.63447e-10	-1.63692e-10	-1.63687e-10	-1.635e-10	-1.63185e-10	-1.62964e-10	-1.62906e-10	-1.63105e-10	-1.63862e-10
8.95701	-5.33696e-11	-5.41806e-11	-5.61969e-11	-5.82712e-11	-6.00484e-11	-6.22191e-11	-6.46613e-11	-6.70478e-11	-6.95164e-11	-7.20913e-11	-7.47706e-11	-7.75564e-11	-8.04502e-11	-8.34441e-11	-8.65644e-11	-8.9792e-11	-9.31073e-11	-9.65328e-11	-1.00054e-10	-1.03664e-10	-1.07352e-10	-1.11099e-10	-1.14918e-10	-1.18773e-10	-1.22624e-10	-1.26479e-10	-1.30302e-10	-1.34064e-10	-1.37736e-10	-1.41278e-10	-1.44671e-10	-1.4787e-10	-1.50825e-10	-1.53519e-10	-1.55912e-10	-1.57974e-10	-1.59669e-10	-1.61014e-10	-1.61975e-10	-1.6254e-10	-1.62755e-10	-1.62645e-10	-1.62268e-10	-1.61697e-10	-1.61014e-10	-1.60415e-10	-1.60014e-10	-1.59949e-10	-1.60508e-10
9.48662	-5.33252e-11	-5.42066e-11	-5.61804e-11	-5.82274e-11	-6.01797e-11	-6.23698e-11	-6.47414e-11	-6.71399e-11	-6.96329e-11	-7.22338e-11	-7.49433e-11	-7.77635e-11	-8.06959e-11	-8.37374e-11	-8.69003e-11	-9.01748e-11	-9.35501e-11	-9.70345e-11	-1.00618e-10	-1.04292e-10	-1.08046e-10	-1.11865e-10	-1.15744e-10	-1.19657e-10	-1.23573e-10	-1.2748e-10	-1.31348e-10	-1.35144e-10	-1.38837e-10	-1.42385e-10	-1.4576e-10	-1.48917e-10	-1.51811e-10	-1.54413e-10	-1.56682e-10	-1.58588e-10	-1.60097e-10	-1.61208e-10	-1.61902e-10	-1.62175e-10	-1.62062e-10	-1.61599e-10	-1.60848e-10	-1.59895e-10	-1.58842e-10	-1.57867e-10	-1.57122e-10	-1.56793e-10	-1.57154e-10
10.0475	-5.32613e-11	-5.42071e-11	-5.61412e-11	-5.81625e-11	-6.02748e-11	-6.24821e-11	-6.47883e-11	-6.71971e-11	-6.9712e-11	-7.23364e-11	-7.50732e-11	-7.79246e-11	-8.08924e-11	-8.39776e-11	-8.718e-11	-9.0498e-11	-9.39291e-11	-9.74688e-11	-1.01111e-10	-1.04846e-10	-1.08663e-10	-1.12551e-10	-1.16489e-10	-1.2046e-10	-1.24441e-10	-1.28403e-10	-1.3232e-10	-1.36156e-10	-1.39877e-10	-1.43442e-10	-1.46813e-10	-1.49947e-10	-1.528e-10	-1.55334e-10	-1.57508e-10	-1.5929e-10	-1.60649e-10	-1.61569e-10	-1.6204e-10	-1.6207e-10	-1.61683e-10	-1.6092e-10	-1.59854e-10	-1.58575e-10	-1.5721e-10	-1.55914e-10	-1.54879e-10	-1.54332e-10	-1.54535e-10
10.6416	-5.29817e-11	-5.39235e-11	-5.58497e-11	-5.7863e-11	-5.99675e-11	-6.21671e-11	-6.44659e-11	-6.68678e-11	-6.93764e-11	-7.19954e-11	-7.47277e-11	-7.75762e-11	-8.05427e-11	-8.36286e-11	-8.68343e-11	-9.01588e-11	-9.36e-11	-9.7154e-11	-1.00815e-10	-1.04575e-10	-1.08425e-10	-1.12351e-10	-1.16338e-10	-1.20366e-10	-1.24414e-10	-1.28457e-10	-1.32466e-10	-1.36408e-10	-1.40249e-10	-1.43951e-10	-1.47474e-10	-1.50777e-10	-1.53818e-10	-1.56556e-10	-1.58952e-10	-1.60973e-10	-1.62587e-10	-1.63778e-10	-1.64533e-10	-1.64859e-10	-1.64777e-10	-1.64328e-10	-1.63579e-10	-1.62619e-10	-1.6157e-10	-1.60586e-10	-1.59853e-10	-1.59596e-10	-1.60075e-10
11.2709	-5.2702e-11	-5.36399e-11	-5.55581e-11	-5.75635e-11	-5.96601e-11	-6.18521e-11	-6.41436e-11	-6.65385e-11	-6.90409e-11	-7.16543e-11	-7.43823e-11	-7.72277e-11	-8.01929e-11	-8.32797e-11	-8.64887e-11	-8.98196e-11	-9.32708e-11	-9.68391e-11	-1.0052e-10	-1.04305e-10	-1.08186e-10	-1.12152e-10	-1.16186e-10	-1.20272e-10	-1.24388e-10	-1.2851e-10	-1.32611e-10	-1.36659e-10	-1.40621e-10	-1.4446e-10	-1.48135e-10	-1.51608e-10	-1.54836e-10	-1.57778e-10	-1.60397e-10	-1.62656e-10	-1.64526e-10	-1.65986e-10	-1.67026e-10	-1.67648e-10	-1.67872e-10	-1.67736e-10	-1.67304e-10	-1.66663e-10	-1.65931e-10	-1.65257e-10	-1.64827e-10	-1.64861e-10	-1.65616e-10
11.9373	-5.24224e-11	-5.33562e-11	-5.52665e-11	-5.7264e-11	-5.93528e-11	-6.15371e-11	-6.38212e-11	-6.62092e-11	-6.87053e-11	-7.13133e-11	-7.40369e-11	-7.68792e-11	-7.98432e-11	-8.29307e-11	-8.61431e-11	-8.94804e-11	-9.29417e-11	-9.65243e-11	-1.00224e-10	-1.04035e-10	-1.07947e-10	-1.11952e-10	-1.16035e-10	-1.20178e-10	-1.24362e-10	-1.28564e-10	-1.32757e-10	-1.36911e-10	-1.40994e-10	-1.44968e-10	-1.48797e-10	-1.52439e-10	-1.55854e-10	-1.59001e-10	-1.61841e-10	-1.64338e-10	-1.66464e-10	-1.68195e-10	-1.69518e-10	-1.70437e-10	-1.70966e-10	-1.71144e-10	-1.71029e-10	-1.70707e-10	-1.70291e-10	-1.69929e-10	-1.69802e-10	-1.70126e-10	-1.71157e-10
12.6431	-5.24833e-11	-5.34177e-11	-5.53293e-11	-5.73282e-11	-5.94185e-11	-6.16045e-11	-6.38905e-11	-6.62808e-11	-6.87796e-11	-7.13907e-11	-7.41183e-11	-7.69654e-11	-7.99352e-11	-8.30301e-11	-8.62515e-11	-8.96e-11	-9.30749e-11	-9.66742e-11	-1.00394e-10	-1.0423e-10	-1.08172e-10	-1.12213e-10	-1.16338e-10	-1.20531e-10	-1.24774e-10	-1.29046e-10	-1.3332e-10	-1.37567e-10	-1.41756e-10	-1.45853e-10	-1.49819e-10	-1.53616e-10	-1.57206e-10	-1.60546e-10	-1.63599e-10	-1.66331e-10	-1.68712e-10	-1.70719e-10	-1.72339e-10	-1.73574e-10	-1.74439e-10	-1.74969e-10	-1.75222e-10	-1.7528e-10	-1.75255e-10	-1.7529e-10	-1.75563e-10	-1.76286e-10	-1.77713e-10
13.3907	-5.79278e-11	-5.89357e-11	-6.09949e-11	-6.31428e-11	-6.53829e-11	-6.77186e-11	-7.01536e-11	-7.2691e-11	-7.53341e-11	-7.80856e-11	-8.09482e-11	-8.39236e-11	-8.70133e-11	-9.02186e-11	-9.35385e-11	-9.69727e-11	-1.00519e-10	-1.04173e-10	-1.0793e-10	-1.11784e-10	-1.15725e-10	-1.19745e-10	-1.23828e-10	-1.27962e-10	-1.32127e-10	-1.36306e-10	-1.40475e-10	-1.44611e-10	-1.48688e-10	-1.52677e-10	-1.56551e-10	-1.60281e-10	-1.63838e-10	-1.67196e-10	-1.7033e-10	-1.73221e-10	-1.75857e-10	-1.78231e-10	-1.80347e-10	-1.82223e-10	-1.8389e-10	-1.85397e-10	-1.86814e-10	-1.88231e-10	-1.89763e-10	-1.91554e-10	-1.93773e-10	-1.96617e-10	-2.00318e-10
14.1824	-6.33724e-11	-6.44537e-11	-6.66606e-11	-6.89574e-11	-7.13473e-11	-7.38327e-11	-7.64167e-11	-7.91013e-11	-8.18887e-11	-8.47805e-11	-8.77781e-11	-9.08819e-11	-9.40915e-11	-9.7407e-11	-1.00826e-10	-1.04345e-10	-1.07963e-10	-1.11671e-10	-1.15466e-10	-1.19338e-10	-1.23278e-10	-1.27277e-10	-1.31319e-10	-1.35392e-10	-1.39481e-10	-1.43567e-10	-1.47631e-10	-1.51655e-10	-1.55619e-10	-1.59502e-10	-1.63283e-10	-1.66945e-10	-1.70471e-10	-1.73846e-10	-1.77061e-10	-1.80112e-10	-1.83002e-10	-1.85742e-10	-1.88354e-10	-1.90871e-10	-1.9334e-10	-1.95825e-10	-1.98405e-10	-2.01181e-10	-2.04271e-10	-2.07818e-10	-2.11982e-10	-2.16948e-10	-2.22922e-10
15.021	-6.8817e-11	-6.99718e-11	-7.23262e-11	-7.47721e-11	-7.73116e-11	-7.99468e-11	-8.26797e-11	-8.55115e-11	-8.84433e-11	-9.14754e-11	-9.46081e-11	-9.78401e-11	-1.0117e-10	-1.04595e-10	-1.08113e-10	-1.11718e-10	-1.15407e-10	-1.1917e-10	-1.23002e-10	-1.26892e-10	-1.30832e-10	-1.34808e-10	-1.3881e-10	-1.42823e-10	-1.46834e-10	-1.50827e-10	-1.54787e-10	-1.58699e-10	-1.62551e-10	-1.66326e-10	-1.70015e-10	-1.7361e-10	-1.77104e-10	-1.80496e-10	-1.83792e-10	-1.87003e-10	-1.90148e-10	-1.93254e-10	-1.96362e-10	-1.99519e-10	-2.0279e-10	-2.06252e-10	-2.09997e-10	-2.14132e-10	-2.18779e-10	-2.24081e-10	-2.30191e-10	-2.37279e-10	-2.45527e-10
15.9092	-7.28538e-11	-7.40405e-11	-7.65256e-11	-7.90977e-11	-8.16911e-11	-8.43952e-11	-8.73274e-11	-9.03362e-11	-9.33057e-11	-9.63693e-11	-9.95259e-11	-1.02773e-10	-1.06221e-10	-1.09803e-10	-1.13396e-10	-1.17057e-10	-1.20787e-10	-1.24581e-10	-1.28433e-10	-1.32329e-10	-1.36263e-10	-1.40219e-10	-1.44193e-10	-1.48168e-10	-1.52127e-10	-1.56067e-10	-1.59972e-10	-1.63832e-10	-1.67641e-10	-1.71389e-10	-1.75078e-10	-1.78707e-10	-1.82277e-10	-1.85804e-10	-1.89303e-10	-1.928e-10	-1.96322e-10	-1.99928e-10	-2.03661e-10	-2.07573e-10	-2.11754e-10	-2.16288e-10	-2.21275e-10	-2.26828e-10	-2.33047e-10	-2.40134e-10	-2.48191e-10	-2.57327e-10	-2.67764e-10
16.8499	-6.65444e-11	-6.74579e-11	-6.99487e-11	-7.248e-11	-7.44224e-11	-7.66012e-11	-8.01028e-11	-8.35082e-11	-8.57322e-11	-8.80267e-11	-9.03909e-11	-9.28231e-11	-9.63739e-11	-1.00447e-10	-1.0395e-10	-1.07445e-10	-1.10999e-10	-1.14654e-10	-1.18394e-10	-1.22211e-10	-1.26102e-10	-1.30037e-10	-1.34081e-10	-1.3818e-10	-1.42284e-10	-1.46456e-10	-1.50668e-10	-1.54917e-10	-1.59201e-10	-1.63503e-10	-1.67875e-10	-1.7229e-10	-1.76726e-10	-1.81243e-10	-1.85846e-10	-1.90558e-10	-1.95363e-10	-2.00446e-10	-2.05757e-10	-2.11251e-10	-2.17138e-10	-2.23445e-10	-2.30252e-10	-2.37653e-10	-2.45546e-10	-2.54639e-10	-2.64647e-10	-2.75293e-10	-2.87295e-10
17.8462	-6.0235e-11	-6.08753e-11	-6.33718e-11	-6.58623e-11	-6.71536e-11	-6.88072e-11	-7.28782e-11	-7.66801e-11	-7.81587e-11	-7.96841e-11	-8.12559e-11	-8.28728e-11	-8.65271e-11	-9.10919e-11	-9.45044e-11	-9.78335e-11	-1.01211e-10	-1.04727e-10	-1.08355e-10	-1.12092e-10	-1.15941e-10	-1.19856e-10	-1.23968e-10	-1.28191e-10	-1.3244e-10	-1.36845e-10	-1.41364e-10	-1.46001e-10	-1.5076e-10	-1.55618e-10	-1.60672e-10	-1.65873e-10	-1.71174e-10	-1.76682e-10	-1.82388e-10	-1.88317e-10	-1.94404e-10	-2.00965e-10	-2.07854e-10	-2.14929e-10	-2.22523e-10	-2.30602e-10	-2.3923e-10	-2.48478e-10	-2.58046e-10	-2.69144e-10	-2.81104e-10	-2.93259e-10	-3.06825e-10
18.9014	-5.39256e-11	-5.42927e-11	-5.67949e-11	-5.92445e-11	-5.98848e-11	-6.10132e-11	-6.56535e-11	-6.9852e-11	-7.05852e-11	-7.13415e-11	-7.21209e-11	-7.29226e-11	-7.66803e-11	-8.17365e-11	-8.50588e-11	-8.82218e-11	-9.14226e-11	-9.48006e-11	-9.83163e-11	-1.01974e-10	-1.0578e-10	-1.09675e-10	-1.13856e-10	-1.18203e-10	-1.22597e-10	-1.27234e-10	-1.3206e-10	-1.37085e-10	-1.4232e-10	-1.47733e-10	-1.53468e-10	-1.59455e-10	-1.65623e-10	-1.72121e-10	-1.78931e-10	-1.86075e-10	-1.93445e-10	-2.01483e-10	-2.0995e-10	-2.18607e-10	-2.27907e-10	-2.37758e-10	-2.48207e-10	-2.59303e-10	-2.70545e-10	-2.83649e-10	-2.9756e-10	-3.11225e-10	-3.26356e-10
20.019	-4.77625e-11	-4.7861e-11	-5.03708e-11	-5.27822e-11	-5.27822e-11	-5.33941e-11	-5.85954e-11	-6.31848e-11	-6.31848e-11	-6.31848e-11	-6.31848e-11	-6.32011e-11	-6.70682e-11	-7.25985e-11	-7.58324e-11	-7.88342e-11	-8.18638e-11	-8.51075e-11	-8.85155e-11	-9.20973e-11	-9.58634e-11	-9.97417e-11	-1.03993e-10	-1.08465e-10	-1.13004e-10	-1.17873e-10	-1.23004e-10	-1.28414e-10	-1.34119e-10	-1.40082e-10	-1.46491e-10	-1.53255e-10	-1.60277e-10	-1.67754e-10	-1.75652e-10	-1.83996e-10	-1.92631e-10	-2.02125e-10	-2.12148e-10	-2.22364e-10	-2.33346e-10	-2.44944e-10	-2.57186e-10	-2.70103e-10	-2.82994e-10	-2.98072e-10	-3.13906e-10	-3.29056e-10	-3.45727e-10
21.2027	-5.03121e-11	-5.04153e-11	-5.3045e-11	-5.55717e-11	-5.55717e-11	-5.61909e-11	-6.1454e-11	-6.60979e-11	-6.60979e-11	-6.60979e-11	-6.60979e-11	-6.70988e-11	-7.14312e-11	-7.64037e-11	-7.96665e-11	-8.27975e-11	-8.59557e-11	-8.93355e-11	-9.28846e-11	-9.66126e-11	-1.0053e-10	-1.04562e-10	-1.08979e-10	-1.13622e-10	-1.1833e-10	-1.23378e-10	-1.28694e-10	-1.34294e-10	-1.40194e-10	-1.46355e-10	-1.52972e-10	-1.59947e-10	-1.67183e-10	-1.74878e-10	-1.82998e-10	-1.91565e-10	-2.00421e-10	-2.10145e-10	-2.20396e-10	-2.30829e-10	-2.42027e-10	-2.53834e-10	-2.66275e-10	-2.79378e-10	-2.92431e-10	-3.07665e-10	-3.23627e-10	-3.38863e-10	-3.55588e-10
22.4563	-5.28618e-11	-5.29696e-11	-5.57193e-11	-5.83613e-11	-5.83613e-11	-5.89877e-11	-6.43126e-11	-6.9011e-11	-6.9011e-11	-6.9011e-11	-6.9011e-11	-7.09966e-11	-7.57942e-11	-8.02089e-11	-8.35005e-11	-8.67607e-11	-9.00476e-11	-9.35635e-11	-9.72538e-11	-1.01128e-10	-1.05197e-10	-1.09382e-10	-1.13964e-10	-1.18778e-10	-1.23657e-10	-1.28884e-10	-1.34383e-10	-1.40173e-10	-1.46269e-10	-1.52629e-10	-1.59453e-10	-1.6664e-10	-1.74088e-10	-1.82002e-10	-1.90343e-10	-1.99134e-10	-2.08211e-10	-2.18165e-10	-2.28644e-10	-2.39294e-10	-2.50709e-10	-2.62724e-10	-2.75364e-10	-2.88653e-10	-3.01868e-10	-3.17257e-10	-3.33349e-10	-3.48669e-10	-3.65448e-10
23.7841	-5.54114e-11	-5.55239e-11	-5.83936e-11	-6.11509e-11	-6.11509e-11	-6.17846e-11	-6.71712e-11	-7.19241e-11	-7.19241e-11	-7.19241e-11	-7.19241e-11	-7.48944e-11	-8.01573e-11	-8.40141e-11	-8.73346e-11	-9.07239e-11	-9.41395e-11	-9.77916e-11	-1.01623e-10	-1.05643e-10	-1.09864e-10	-1.14203e-10	-1.1895e-10	-1.23935e-10	-1.28983e-10	-1.34389e-10	-1.40073e-10	-1.46053e-10	-1.52345e-10	-1.58902e-10	-1.65934e-10	-1.73333e-10	-1.80994e-10	-1.89126e-10	-1.97689e-10	-2.06704e-10	-2.16001e-10	-2.26185e-10	-2.36892e-10	-2.47758e-10	-2.5939e-10	-2.71614e-10	-2.84453e-10	-2.97928e-10	-3.11306e-10	-3.2685e-10	-3.43071e-10	-3.58476e-10	-3.75309e-10
25.1904	-5.79223e-11	-5.80394e-11	-6.10251e-11	-6.38938e-11	-6.38938e-11	-6.45362e-11	-6.99971e-11	-7.48154e-11	-7.48154e-11	-7.48154e-11	-7.48154e-11	-7.86538e-11	-8.43404e-11	-8.77246e-11	-9.10811e-11	-9.45937e-11	-9.81321e-11	-1.01914e-10	-1.05879e-10	-1.10038e-10	-1.14403e-10	-1.18887e-10	-1.2379e-10	-1.28936e-10	-1.34145e-10	-1.39718e-10	-1.45575e-10	-1.51733e-10	-1.58207e-10	-1.64949e-10	-1.72174e-10	-1.79769e-10	-1.87625e-10	-1.95958e-10	-2.04724e-10	-2.13942e-10	-2.2344e-10	-2.3383e-10	-2.44742e-10	-2.55801e-10	-2.67623e-10	-2.80029e-10	-2.93039e-10	-3.06671e-10	-3.20184e-10	-3.35851e-10	-3.5217e-10	-3.67631e-10	-3.84488e-10
26.6799	-6.01789e-11	-6.02995e-11	-6.33753e-11	-6.63305e-11	-6.63305e-11	-6.69912e-11	-7.26074e-11	-7.75629e-11	-7.75629e-11	-7.75629e-11	-7.75629e-11	-8.15043e-11	-8.73419e-11	-9.08126e-11	-9.42524e-11	-9.78503e-11	-1.01472e-10	-1.05341e-10	-1.09395e-10	-1.13645e-10	-1.18101e-10	-1.22676e-10	-1.27677e-10	-1.3292e-10	-1.38223e-10	-1.43893e-10	-1.49847e-10	-1.56101e-10	-1.6267e-10	-1.69507e-10	-1.76825e-10	-1.84512e-10	-1.92455e-10	-2.00872e-10	-2.09716e-10	-2.19007e-10	-2.28569e-10	-2.39018e-10	-2.49977e-10	-2.61071e-10	-2.72914e-10	-2.85326e-10	-2.98325e-10	-3.11925e-10	-3.25388e-10	-3.40971e-10	-3.57177e-10	-3.72504e-10	-3.89189e-10
28.2574	-6.24355e-11	-6.25597e-11	-6.57255e-11	-6.87672e-11	-6.87672e-11	-6.94462e-11	-7.52178e-11	-8.03104e-11	-8.03104e-11	-8.03104e-11	-8.03104e-11	-8.43549e-11	-9.03434e-11	-9.39006e-11	-9.74237e-11	-1.01107e-10	-1.04812e-10	-1.08768e-10	-1.12911e-10	-1.17251e-10	-1.21799e-10	-1.26466e-10	-1.31563e-10	-1.36903e-10	-1.423e-10	-1.48067e-10	-1.54118e-10	-1.60469e-10	-1.67134e-10	-1.74065e-10	-1.81477e-10	-1.89256e-10	-1.97286e-10	-2.05786e-10	-2.14708e-10	-2.24072e-10	-2.33699e-10	-2.44205e-10	-2.55212e-10	-2.6634e-10	-2.78205e-10	-2.90623e-10	-3.0361e-10	-3.17179e-10	-3.30592e-10	-3.46091e-10	-3.62185e-10	-3.77378e-10	-3.9389e-10
29.9283	-6.46921e-11	-6.48198e-11	-6.80756e-11	-7.12039e-11	-7.12039e-11	-7.19012e-11	-7.78281e-11	-8.30579e-11	-8.30579e-11	-8.30579e-11	-8.30579e-11	-8.72055e-11	-9.33449e-11	-9.69886e-11	-1.00595e-10	-1.04363e-10	-1.08152e-10	-1.12196e-10	-1.16427e-10	-1.20857e-10	-1.25497e-10	-1.30256e-10	-1.35449e-10	-1.40887e-10	-1.46378e-10	-1.52242e-10	-1.58389e-10	-1.64837e-10	-1.71598e-10	-1.78623e-10	-1.86129e-10	-1.93999e-10	-2.02116e-10	-2.10699e-10	-2.19701e-10	-2.29137e-10	-2.38828e-10	-2.49392e-10	-2.60447e-10	-2.7161e-10	-2.83495e-10	-2.9592e-10	-3.08895e-10	-3.22432e-10	-3.35796e-10	-3.51211e-10	-3.67193e-10	-3.82251e-10	-3.98591e-10
31.6979	-6.70922e-11	-6.72236e-11	-7.05726e-11	-7.37903e-11	-7.37903e-11	-7.45049e-11	-8.05788e-11	-8.59383e-11	-8.59383e-11	-8.59623e-11	-8.60009e-11	-9.02457e-11	-9.65137e-11	-1.00242e-10	-1.03933e-10	-1.07788e-10	-1.11662e-10	-1.15793e-10	-1.20113e-10	-1.24634e-10	-1.29366e-10	-1.34216e-10	-1.39506e-10	-1.45039e-10	-1.50624e-10	-1.56582e-10	-1.62824e-10	-1.69365e-10	-1.76219e-10	-1.83334e-10	-1.9093e-10	-1.98886e-10	-2.07084e-10	-2.15744e-10	-2.24816e-10	-2.34316e-10	-2.44062e-10	-2.54673e-10	-2.65764e-10	-2.76947e-10	-2.8884e-10	-3.01256e-10	-3.14202e-10	-3.27689e-10	-3.40985e-10	-3.56293e-10	-3.72139e-10	-3.8704e-10	-4.03181e-10
33.5721	-7.2021e-11	-7.21582e-11	-7.56544e-11	-7.90137e-11	-7.90137e-11	-7.97283e-11	-8.58016e-11	-9.11605e-11	-9.11605e-11	-9.16325e-11	-9.23888e-11	-9.66275e-11	-1.02629e-10	-1.06418e-10	-1.10217e-10	-1.14178e-10	-1.18152e-10	-1.22384e-10	-1.26804e-10	-1.3142e-10	-1.36245e-10	-1.41181e-10	-1.46555e-10	-1.52168e-10	-1.57822e-10	-1.63844e-10	-1.70141e-10	-1.76727e-10	-1.83615e-10	-1.90751e-10	-1.98354e-10	-2.06303e-10	-2.14475e-10	-2.23089e-10	-2.32095e-10	-2.41505e-10	-2.51138e-10	-2.61602e-10	-2.72514e-10	-2.83491e-10	-2.95138e-10	-3.07267e-10	-3.19884e-10	-3.32996e-10	-3.45893e-10	-3.607e-10	-3.7599e-10	-3.90327e-10	-4.05819e-10
35.5572	-7.69498e-11	-7.70927e-11	-8.07363e-11	-8.42372e-11	-8.42372e-11	-8.49516e-11	-9.10244e-11	-9.63827e-11	-9.63827e-11	-9.73026e-11	-9.87767e-11	-1.03009e-10	-1.08745e-10	-1.12594e-10	-1.165e-10	-1.20568e-10	-1.24643e-10	-1.28976e-10	-1.33494e-10	-1.38206e-10	-1.43123e-10	-1.48146e-10	-1.53605e-10	-1.59297e-10	-1.6502e-10	-1.71106e-10	-1.77458e-10	-1.84089e-10	-1.91011e-10	-1.98169e-10	-2.05779e-10	-2.13719e-10	-2.21865e-10	-2.30435e-10	-2.39374e-10	-2.48695e-10	-2.58215e-10	-2.68531e-10	-2.79264e-10	-2.90035e-10	-3.01435e-10	-3.13278e-10	-3.25566e-10	-3.38303e-10	-3.50801e-10	-3.65107e-10	-3.79841e-10	-3.93614e-10	-4.08458e-10
37.6596	-8.18786e-11	-8.20273e-11	-8.58182e-11	-8.94607e-11	-8.94607e-11	-9.0175e-11	-9.62471e-11	-1.01605e-10	-1.01605e-10	-1.02973e-10	-1.05165e-10	-1.09391e-10	-1.1486e-10	-1.1877e-10	-1.22783e-10	-1.26957e-10	-1.31133e-10	-1.35567e-10	-1.40184e-10	-1.44992e-10	-1.50002e-10	-1.55111e-10	-1.60655e-10	-1.66426e-10	-1.72219e-10	-1.78368e-10	-1.84774e-10	-1.91451e-10	-1.98406e-10	-2.05586e-10	-2.13204e-10	-2.21135e-10	-2.29256e-10	-2.37781e-10	-2.46654e-10	-2.55884e-10	-2.65291e-10	-2.7546e-10	-2.86014e-10	-2.96578e-10	-3.07732e-10	-3.19289e-10	-3.31249e-10	-3.43611e-10	-3.55708e-10	-3.69513e-10	-3.83692e-10	-3.96901e-10	-4.11096e-10
39.8863	-8.68074e-11	-8.69618e-11	-9.09001e-11	-9.46841e-11	-9.46841e-11	-9.53984e-11	-1.0147e-10	-1.06827e-10	-1.06827e-10	-1.08643e-10	-1.11552e-10	-1.15773e-10	-1.20976e-10	-1.24945e-10	-1.29067e-10	-1.33347e-10	-1.37624e-10	-1.42159e-10	-1.46874e-10	-1.51778e-10	-1.5688e-10	-1.62076e-10	-1.67705e-10	-1.73555e-10	-1.79417e-10	-1.85629e-10	-1.92091e-10	-1.98812e-10	-2.05802e-10	-2.13003e-10	-2.20628e-10	-2.28552e-10	-2.36647e-10	-2.45126e-10	-2.53933e-10	-2.63074e-10	-2.72367e-10	-2.82388e-10	-2.92765e-10	-3.03122e-10	-3.1403e-10	-3.253e-10	-3.36931e-10	-3.48918e-10	-3.60616e-10	-3.7392e-10	-3.87543e-10	-4.00188e-10	-4.13734e-10
42.2447	-9.17362e-11	-9.18963e-11	-9.5982e-11	-9.99076e-11	-9.99076e-11	-1.00622e-10	-1.06693e-10	-1.12049e-10	-1.12049e-10	-1.14313e-10	-1.1794e-10	-1.22155e-10	-1.27091e-10	-1.31121e-10	-1.3535e-10	-1.39737e-10	-1.44114e-10	-1.4875e-10	-1.53564e-10	-1.58564e-10	-1.63758e-10	-1.6904e-10	-1.74754e-10	-1.80684e-10	-1.86615e-10	-1.92891e-10	-1.99408e-10	-2.06174e-10	-2.13198e-10	-2.2042e-10	-2.28053e-10	-2.35968e-10	-2.44037e-10	-2.52472e-10	-2.61212e-10	-2.70263e-10	-2.79444e-10	-2.89317e-10	-2.99515e-10	-3.09665e-10	-3.20327e-10	-3.31312e-10	-3.42613e-10	-3.54225e-10	-3.65524e-10	-3.78327e-10	-3.91394e-10	-4.03475e-10	-4.16373e-10
44.7426	-9.6665e-11	-9.68309e-11	-1.01064e-10	-1.05131e-10	-1.05131e-10	-1.05845e-10	-1.11915e-10	-1.17272e-10	-1.17272e-10	-1.19983e-10	-1.24328e-10	-1.28537e-10	-1.33207e-10	-1.37297e-10	-1.41633e-10	-1.46127e-10	-1.50605e-10	-1.55342e-10	-1.60255e-10	-1.6535e-10	-1.70637e-10	-1.76005e-10	-1.81804e-10	-1.87813e-10	-1.93814e-10	-2.00153e-10	-2.06725e-10	-2.13536e-10	-2.20593e-10	-2.27837e-10	-2.35477e-10	-2.43384e-10	-2.51428e-10	-2.59818e-10	-2.68491e-10	-2.77452e-10	-2.8652e-10	-2.96246e-10	-3.06265e-10	-3.16209e-10	-3.26624e-10	-3.37323e-10	-3.48295e-10	-3.59532e-10	-3.70432e-10	-3.82734e-10	-3.95244e-10	-4.06762e-10	-4.19011e-10
47.3881	-1.01594e-10	-1.01765e-10	-1.06146e-10	-1.10355e-10	-1.10355e-10	-1.11069e-10	-1.17138e-10	-1.22494e-10	-1.22494e-10	-1.25653e-10	-1.30716e-10	-1.34919e-10	-1.39322e-10	-1.43472e-10	-1.47917e-10	-1.52516e-10	-1.57095e-10	-1.61933e-10	-1.66945e-10	-1.72136e-10	-1.77515e-10	-1.8297e-10	-1.88854e-10	-1.94942e-10	-2.01012e-10	-2.07415e-10	-2.14042e-10	-2.20898e-10	-2.27989e-10	-2.35254e-10	-2.42902e-10	-2.50801e-10	-2.58819e-10	-2.67164e-10	-2.75771e-10	-2.84642e-10	-2.93596e-10	-3.03175e-10	-3.13016e-10	-3.22753e-10	-3.32922e-10	-3.43334e-10	-3.53977e-10	-3.64839e-10	-3.7534e-10	-3.87141e-10	-3.99095e-10	-4.10049e-10	-4.2165e-10
50.1901	-1.06265e-10	-1.06443e-10	-1.10964e-10	-1.15308e-10	-1.15308e-10	-1.16022e-10	-1.22089e-10	-1.27443e-10	-1.27459e-10	-1.31047e-10	-1.36773e-10	-1.40971e-10	-1.45129e-10	-1.49338e-10	-1.53886e-10	-1.58588e-10	-1.63264e-10	-1.68199e-10	-1.73307e-10	-1.78591e-10	-1.84059e-10	-1.89599e-10	-1.95566e-10	-2.01731e-10	-2.0787e-10	-2.14336e-10	-2.21017e-10	-2.27919e-10	-2.35046e-10	-2.42335e-10	-2.49994e-10	-2.57888e-10	-2.65886e-10	-2.74193e-10	-2.82741e-10	-2.91531e-10	-3.00384e-10	-3.09828e-10	-3.19504e-10	-3.29051e-10	-3.38992e-10	-3.49138e-10	-3.59475e-10	-3.69988e-10	-3.80116e-10	-3.91448e-10	-4.02881e-10	-4.13306e-10	-4.24297e-10
53.1577	-1.07301e-10	-1.0748e-10	-1.12048e-10	-1.16438e-10	-1.16438e-10	-1.17149e-10	-1.23195e-10	-1.28529e-10	-1.28796e-10	-1.32524e-10	-1.38144e-10	-1.42369e-10	-1.4657e-10	-1.50821e-10	-1.55415e-10	-1.60164e-10	-1.64887e-10	-1.69871e-10	-1.75028e-10	-1.80363e-10	-1.85884e-10	-1.91475e-10	-1.97497e-10	-2.03719e-10	-2.09912e-10	-2.16434e-10	-2.23173e-10	-2.30132e-10	-2.37317e-10	-2.44663e-10	-2.52379e-10	-2.60331e-10	-2.68384e-10	-2.76745e-10	-2.85347e-10	-2.94188e-10	-3.03087e-10	-3.12577e-10	-3.22295e-10	-3.31877e-10	-3.41848e-10	-3.52019e-10	-3.62372e-10	-3.72893e-10	-3.8302e-10	-3.94339e-10	-4.05746e-10	-4.16133e-10	-4.2707e-10
56.3009	-1.08336e-10	-1.08517e-10	-1.13133e-10	-1.17569e-10	-1.17569e-10	-1.18277e-10	-1.24301e-10	-1.29615e-10	-1.30133e-10	-1.34001e-10	-1.39516e-10	-1.43767e-10	-1.4801e-10	-1.52304e-10	-1.56944e-10	-1.61741e-10	-1.6651e-10	-1.71542e-10	-1.76749e-10	-1.82135e-10	-1.87708e-10	-1.93351e-10	-1.99428e-10	-2.05706e-10	-2.11954e-10	-2.18533e-10	-2.25329e-10	-2.32345e-10	-2.39587e-10	-2.4699e-10	-2.54765e-10	-2.62774e-10	-2.70883e-10	-2.79298e-10	-2.87953e-10	-2.96844e-10	-3.05791e-10	-3.15326e-10	-3.25086e-10	-3.34703e-10	-3.44704e-10	-3.54899e-10	-3.65269e-10	-3.75798e-10	-3.85924e-10	-3.97229e-10	-4.08611e-10	-4.1896e-10	-4.29843e-10
59.6298	-1.09371e-10	-1.09554e-10	-1.14218e-10	-1.187e-10	-1.187e-10	-1.19405e-10	-1.25406e-10	-1.30701e-10	-1.3147e-10	-1.35478e-10	-1.40887e-10	-1.45165e-10	-1.4945e-10	-1.53787e-10	-1.58473e-10	-1.63317e-10	-1.68132e-10	-1.73214e-10	-1.7847e-10	-1.83908e-10	-1.89532e-10	-1.95227e-10	-2.01359e-10	-2.07693e-10	-2.13996e-10	-2.20631e-10	-2.27484e-10	-2.34558e-10	-2.41858e-10	-2.49318e-10	-2.5715e-10	-2.65217e-10	-2.73381e-10	-2.81851e-10	-2.90558e-10	-2.99501e-10	-3.08495e-10	-3.18075e-10	-3.27877e-10	-3.37529e-10	-3.47561e-10	-3.57779e-10	-3.68166e-10	-3.78703e-10	-3.88828e-10	-4.0012e-10	-4.11476e-10	-4.21787e-10	-4.32615e-10
63.1556	-1.10406e-10	-1.10591e-10	-1.15303e-10	-1.1983e-10	-1.1983e-10	-1.20533e-10	-1.26512e-10	-1.31787e-10	-1.32807e-10	-1.36955e-10	-1.42259e-10	-1.46563e-10	-1.50891e-10	-1.55271e-10	-1.60002e-10	-1.64893e-10	-1.69755e-10	-1.74885e-10	-1.80191e-10	-1.8568e-10	-1.91356e-10	-1.97104e-10	-2.03291e-10	-2.09681e-10	-2.16039e-10	-2.2273e-10	-2.2964e-10	-2.36771e-10	-2.44129e-10	-2.51646e-10	-2.59536e-10	-2.6766e-10	-2.75879e-10	-2.84404e-10	-2.93164e-10	-3.02157e-10	-3.11198e-10	-3.20824e-10	-3.30667e-10	-3.40354e-10	-3.50417e-10	-3.6066e-10	-3.71063e-10	-3.81608e-10	-3.91733e-10	-4.03011e-10	-4.1434e-10	-4.24613e-10	-4.35388e-10
66.8899	-1.11441e-10	-1.11628e-10	-1.16388e-10	-1.20961e-10	-1.20961e-10	-1.21661e-10	-1.27618e-10	-1.32873e-10	-1.34144e-10	-1.38432e-10	-1.4363e-10	-1.4796e-10	-1.52331e-10	-1.56754e-10	-1.61531e-10	-1.66469e-10	-1.71378e-10	-1.76556e-10	-1.81913e-10	-1.87452e-10	-1.9318e-10	-1.9898e-10	-2.05222e-10	-2.11668e-10	-2.18081e-10	-2.24829e-10	-2.31796e-10	-2.38985e-10	-2.464e-10	-2.53974e-10	-2.61922e-10	-2.70103e-10	-2.78377e-10	-2.86957e-10	-2.9577e-10	-3.04814e-10	-3.13902e-10	-3.23574e-10	-3.33458e-10	-3.4318e-10	-3.53273e-10	-3.6354e-10	-3.7396e-10	-3.84513e-10	-3.94637e-10	-4.05901e-10	-4.17205e-10	-4.2744e-10	-4.38161e-10
70.845	-1.12477e-10	-1.12665e-10	-1.17472e-10	-1.22091e-10	-1.22091e-10	-1.22789e-10	-1.28724e-10	-1.33959e-10	-1.35481e-10	-1.39909e-10	-1.45002e-10	-1.49358e-10	-1.53772e-10	-1.58237e-10	-1.63061e-10	-1.68046e-10	-1.73001e-10	-1.78228e-10	-1.83634e-10	-1.89224e-10	-1.95004e-10	-2.00856e-10	-2.07153e-10	-2.13656e-10	-2.20123e-10	-2.26927e-10	-2.33951e-10	-2.41198e-10	-2.4867e-10	-2.56301e-10	-2.64307e-10	-2.72546e-10	-2.80876e-10	-2.8951e-10	-2.98376e-10	-3.0747e-10	-3.16606e-10	-3.26323e-10	-3.36249e-10	-3.46006e-10	-3.5613e-10	-3.6642e-10	-3.76857e-10	-3.87417e-10	-3.97541e-10	-4.08792e-10	-4.2007e-10	-4.30267e-10	-4.40934e-10
75.0339	-1.13512e-10	-1.13702e-10	-1.18557e-10	-1.23222e-10	-1.23222e-10	-1.23917e-10	-1.29829e-10	-1.35045e-10	-1.36818e-10	-1.41386e-10	-1.46373e-10	-1.50756e-10	-1.55212e-10	-1.5972e-10	-1.6459e-10	-1.69622e-10	-1.74623e-10	-1.79899e-10	-1.85355e-10	-1.90996e-10	-1.96828e-10	-2.02732e-10	-2.09085e-10	-2.15643e-10	-2.22165e-10	-2.29026e-10	-2.36107e-10	-2.43411e-10	-2.50941e-10	-2.58629e-10	-2.66693e-10	-2.74989e-10	-2.83374e-10	-2.92063e-10	-3.00981e-10	-3.10127e-10	-3.19309e-10	-3.29072e-10	-3.39039e-10	-3.48832e-10	-3.58986e-10	-3.693e-10	-3.79754e-10	-3.90322e-10	-4.00445e-10	-4.11683e-10	-4.22935e-10	-4.33094e-10	-4.43706e-10
79.4705	-1.14547e-10	-1.14739e-10	-1.19642e-10	-1.24353e-10	-1.24353e-10	-1.25045e-10	-1.30935e-10	-1.36132e-10	-1.38155e-10	-1.42863e-10	-1.47745e-10	-1.52154e-10	-1.56652e-10	-1.61203e-10	-1.66119e-10	-1.71198e-10	-1.76246e-10	-1.8157e-10	-1.87076e-10	-1.92768e-10	-1.98652e-10	-2.04608e-10	-2.11016e-10	-2.1763e-10	-2.24207e-10	-2.31125e-10	-2.38262e-10	-2.45624e-10	-2.53212e-10	-2.60957e-10	-2.69079e-10	-2.77432e-10	-2.85872e-10	-2.94616e-10	-3.03587e-10	-3.12783e-10	-3.22013e-10	-3.31821e-10	-3.4183e-10	-3.51658e-10	-3.61843e-10	-3.72181e-10	-3.82651e-10	-3.93227e-10	-4.03349e-10	-4.14573e-10	-4.258e-10	-4.35921e-10	-4.46479e-10
84.1694	-1.15582e-10	-1.15776e-10	-1.20727e-10	-1.25483e-10	-1.25483e-10	-1.26173e-10	-1.32041e-10	-1.37218e-10	-1.39492e-10	-1.4434e-10	-1.49116e-10	-1.53552e-10	-1.58093e-10	-1.62686e-10	-1.67648e-10	-1.72774e-10	-1.77869e-10	-1.83242e-10	-1.88797e-10	-1.94541e-10	-2.00477e-10	-2.06484e-10	-2.12947e-10	-2.19618e-10	-2.26249e-10	-2.33223e-10	-2.40418e-10	-2.47837e-10	-2.55483e-10	-2.63285e-10	-2.71464e-10	-2.79875e-10	-2.8837e-10	-2.97168e-10	-3.06193e-10	-3.1544e-10	-3.24717e-10	-3.3457e-10	-3.44621e-10	-3.54484e-10	-3.64699e-10	-3.75061e-10	-3.85548e-10	-3.96132e-10	-4.06253e-10	-4.17464e-10	-4.28665e-10	-4.38748e-10	-4.49252e-10
89.1462	-1.16618e-10	-1.16813e-10	-1.21811e-10	-1.26614e-10	-1.26614e-10	-1.27301e-10	-1.33147e-10	-1.38304e-10	-1.40829e-10	-1.45817e-10	-1.50488e-10	-1.54949e-10	-1.59533e-10	-1.6417e-10	-1.69177e-10	-1.74351e-10	-1.79492e-10	-1.84913e-10	-1.90519e-10	-1.96313e-10	-2.02301e-10	-2.08361e-10	-2.14878e-10	-2.21605e-10	-2.28292e-10	-2.35322e-10	-2.42574e-10	-2.5005e-10	-2.57753e-10	-2.65612e-10	-2.7385e-10	-2.82318e-10	-2.90869e-10	-2.99721e-10	-3.08799e-10	-3.18096e-10	-3.27421e-10	-3.3732e-10	-3.47412e-10	-3.5731e-10	-3.67555e-10	-3.77941e-10	-3.88445e-10	-3.99037e-10	-4.09158e-10	-4.20355e-10	-4.31529e-10	-4.41575e-10	-4.52025e-10
94.4173	-1.17653e-10	-1.1785e-10	-1.22896e-10	-1.27744e-10	-1.27744e-10	-1.28429e-10	-1.34252e-10	-1.3939e-10	-1.42166e-10	-1.47294e-10	-1.51859e-10	-1.56347e-10	-1.60974e-10	-1.65653e-10	-1.70706e-10	-1.75927e-10	-1.81114e-10	-1.86585e-10	-1.9224e-10	-1.98085e-10	-2.04125e-10	-2.10237e-10	-2.1681e-10	-2.23593e-10	-2.30334e-10	-2.3742e-10	-2.44729e-10	-2.52263e-10	-2.60024e-10	-2.6794e-10	-2.76235e-10	-2.84761e-10	-2.93367e-10	-3.02274e-10	-3.11404e-10	-3.20753e-10	-3.30124e-10	-3.40069e-10	-3.50202e-10	-3.60136e-10	-3.70412e-10	-3.80822e-10	-3.91342e-10	-4.01942e-10	-4.12062e-10	-4.23245e-10	-4.34394e-10	-4.44402e-10	-4.54797e-10
100	-1.18688e-10	-1.18887e-10	-1.23981e-10	-1.28875e-10	-1.28875e-10	-1.29557e-10	-1.35358e-10	-1.40476e-10	-1.43503e-10	-1.48771e-10	-1.53231e-10	-1.57745e-10	-1.62414e-10	-1.67136e-10	-1.72235e-10	-1.77503e-10	-1.82737e-10	-1.88256e-10	-1.93961e-10	-1.99857e-10	-2.05949e-10	-2.12113e-10	-2.18741e-10	-2.2558e-10	-2.32376e-10	-2.39519e-10	-2.46885e-10	-2.54476e-10	-2.62295e-10	-2.70268e-10	-2.78621e-10	-2.87204e-10	-2.95865e-10	-3.04827e-10	-3.1401e-10	-3.23409e-10	-3.32828e-10	-3.42818e-10	-3.52993e-10	-3.62962e-10	-3.73268e-10	-3.83702e-10	-3.94239e-10	-4.04847e-10	-4.14966e-10	-4.26136e-10	-4.37259e-10	-4.47229e-10	-4.5757e-10
[truncated: 52 more columns]

## Sheet: Figure4-d
1	Temperture(K)(point T)	Δρph(MΩ)(point T)	Temperture(K)(lineT)	Δρph(MΩ)(line T)		2	Temperture(K)(point T2)	Δρph(MΩ)(point T2)	Temperture(K)(point T)	Δρph(MΩ)(point T)	Temperture(K)(lineT2)	Δρph(MΩ)(line T2)	Temperture(K)(lineT)	Δρph(MΩ)(line T)		3	Temperture(K)(point T2)	Δρph(MΩ)(point T2)	Temperture(K)(point T)	Δρph(MΩ)(point T)	Temperture(K)(lineT2)	Δρph(MΩ)(line T2)	Temperture(K)(lineT)	Δρph(MΩ)(line T)		4	Temperture(K)(pointT2)	Δρph(MΩ)(point T2)	Temperture(K)(point T)	Δρph(MΩ)(point T)	Temperture(K)(lineT2)	Δρph(MΩ)(line T2)	Temperture(K)(lineT)	Δρph(MΩ)(line T)
	5	0.13683	0	-1.13712e-06			5	0.10962	100	6.5856	0	--	99.5495	6.47426			5	0.36374	115	7.44177	0	--	116.441	7.59359			5	-0.04194	150	7.96299	0	--	150	7.78418
	10	0.77715	0.22523	0.00969			10	-0.16463	105	6.37818	0.67568	0.000203868	99.7748	6.4889			10	0.00123	120	8.87107	0.67568	0.000171467	116.667	7.60828			10	0.21649	155	7.97968	0.67568	0.000115216	150.225	7.79587
	15	0.26991	0.45045	0.01937			15	0.11371	110	7.21494	0.9009	0.000362242	100	6.50355			15	0.04557	125	8.18197	0.9009	0.000308601	116.892	7.62297			15	0.07508	160	8.28871	0.9009	0.000205317	150.45	7.80756
	20	1.67672	0.67568	0.02906			20	0.08044	115	7.51211	1.12613	0.000565865	100.225	6.5182			20	0.27598	130	8.42807	1.12613	0.000484918	117.117	7.63766			20	0.00958	165	8.51678	1.12613	0.000321161	150.676	7.81925
	25	0.88663	0.9009	0.03875			25	0.20701	120	7.78544	1.35135	0.000814738	100.45	6.53285			25	0.05737	135	8.37978	1.35135	0.000700415	117.342	7.65234			25	-0.01613	170	8.73365	1.35135	0.000462748	150.901	7.83093
	30	0.55621	1.12613	0.04843			30	0.20778	125	8.40418	1.57658	0.00111	100.676	6.5475			30	0.36503	140	9.79634	1.57658	0.000955094	117.568	7.66703			30	0.24468	175	9.0486	1.57658	0.000630078	151.126	7.84262
	35	0.78075	1.35135	0.05812			35	0.4424	130	8.58909	1.8018	0.00145	100.901	6.56214			35	0.37075	145	9.42914	1.8018	0.00125	117.793	7.68172			35	0.10837	180	9.34441	1.8018	0.000823151	151.351	7.85431
	40	2.07984	1.57658	0.06781			40	0.72818	135	8.9107	2.02703	0.00183	101.126	6.57679			40	0.6897	150	9.6512	2.02703	0.00158	118.018	7.69641			40	0.36334	185	9.52834	2.02703	0.00104	151.577	7.866
	45	1.61414	1.8018	0.07749			45	0.83911	140	9.28994	2.25225	0.00226	101.351	6.59144			45	0.66086	155	9.7607	2.25225	0.00195	118.243	7.71109			45	0.51772	190	9.89236	2.25225	0.00129	151.802	7.87769
	50	2.14984	2.02703	0.08718			50	1.37517	145	9.52944	2.47748	0.00274	101.577	6.60609			50	0.91943	160	10.1085	2.47748	0.00237	118.468	7.72578			50	0.4861	195	10.1785	2.47748	0.00156	152.027	7.88937
	55	2.89736	2.25225	0.09687			55	1.13398	150	9.69374	2.7027	0.00326	101.802	6.62073			55	0.85023	165	10.5877	2.7027	0.00282	118.694	7.74047			55	0.5042	200	10.2784	2.7027	0.00185	152.252	7.90106
	60	3.52647	2.47748	0.10655			60	1.9689	155	10.1834	2.92793	0.00382	102.027	6.63538			60	1.57143	170	10.7818	2.92793	0.00331	118.919	7.75516			60	1.0107	205	10.4129	2.92793	0.00217	152.477	7.91275
	65	2.79284	2.7027	0.11624			65	2.27811	160	10.4773	3.15315	0.00443	102.252	6.65003			65	1.64005	175	11.408	3.15315	0.00383	119.144	7.76985			65	1.03488	210	10.525	3.15315	0.00252	152.703	7.92444
	70	2.97298	2.92793	0.12593			70	2.35478	165	11.1431	3.37838	0.00509	102.477	6.66468			70	1.94328	180	12.2396	3.37838	0.0044	119.369	7.78453			70	1.69476	215	10.6873	3.37838	0.0029	152.928	7.93613
	75	3.03381	3.15315	0.13561			75	2.45322	170	10.7877	3.6036	0.00579	102.703	6.67932			75	2.14077	185	12.1609	3.6036	0.00501	119.595	7.79922			75	1.87616	220	10.8165	3.6036	0.00329	153.153	7.94781
	80	3.48405	3.37838	0.1453			80	3.05786	175	11.0775	3.82883	0.00654	102.928	6.69397			80	2.66863	190	12.0907	3.82883	0.00566	119.82	7.81391			80	1.64901			3.82883	0.00372	153.378	7.9595
	85	3.84698	3.6036	0.15499			85	3.14034	180	11.5385	4.05405	0.00733	103.153	6.70862			85	2.64775	195	12.304	4.05405	0.00634	120.045	7.8286			85	2.01129			4.05405	0.00417	153.604	7.97119
	90	4.23644	3.82883	0.16467			90	3.36094	185	11.9498	4.27928	0.00817	103.378	6.72327			90	2.94753	200	12.4431	4.27928	0.00707	120.27	7.84328			90	2.04778			4.27928	0.00465	153.829	7.98288
	95	4.22001	4.05405	0.17436			95	3.96486	190	12.8422	4.5045	0.00905	103.604	6.73791			95	3.65841	205	12.5958	4.5045	0.00783	120.496	7.85797			95	2.26695			4.5045	0.00515	154.054	7.99456
	100	4.7039	4.27928	0.18405			100	4.34992	195	12.6003	4.72973	0.00998	103.829	6.75256			100	3.89221	210	12.6017	4.72973	0.00863	120.721	7.87266			100	2.55116			4.72973	0.00568	154.279	8.00625
	105	3.77885	4.5045	0.19373					200	12.6776	4.95495	0.01095	104.054	6.76721			105	4.06693	215	12.9655	4.95495	0.00948	120.946	7.88735			105	2.48985			4.95495	0.00623	154.505	8.01794
	110	5.08183	4.72973	0.20342					205	12.7079	5	0.01115	104.279	6.78186			110	4.36166	220	12.882	5	0.00965	121.171	7.90204			110	3.07604			5	0.00634	154.73	8.02963
	115	4.93646	4.95495	0.21311					210	13.1094	5.18018	0.01197	104.504	6.79651			115	4.80481			5.18018	0.01036	121.396	7.91672			115	3.32504			5.18018	0.00681	154.955	8.04132
	120	5.15047	5.18018	0.22279					215	13.2138	5.40541	0.01303	104.73	6.81115							5.40541	0.01128	121.622	7.93141			120	3.55516			5.40541	0.00741	155.18	8.053
	125	5.57225	5.40541	0.23248					220	13.0979	5.63063	0.01414	104.955	6.8258							5.63063	0.01224	121.847	7.9461			125	3.94169			5.63063	0.00804	155.405	8.06469
	130	5.20759	5.63063	0.24217							5.85586	0.01529	105.18	6.84045							5.85586	0.01324	122.072	7.96079			130	4.33879			5.85586	0.0087	155.631	8.07638
	135	5.26819	5.85586	0.25185							6.08108	0.01649	105.405	6.8551							6.08108	0.01428	122.297	7.97548			135	4.34653			6.08108	0.00938	155.856	8.08807
	140	5.85324	6.08108	0.26154							6.30631	0.01774	105.631	6.86974							6.30631	0.01535	122.523	7.99016			140	4.60628			6.30631	0.01009	156.081	8.09976
	145	5.92966	6.30631	0.27123							6.53153	0.01903	105.856	6.88439							6.53153	0.01647	122.748	8.00485			145	5.02456			6.53153	0.01082	156.306	8.11144
	150	6.73036	6.53153	0.28091							6.75676	0.02036	106.081	6.89904							6.75676	0.01763	122.973	8.01954			150	5.31824			6.75676	0.01158	156.532	8.12313
	155	6.16084	6.75676	0.2906							6.98198	0.02174	106.306	6.91369							6.98198	0.01882	123.198	8.03423							6.98198	0.01237	156.757	8.13482
	160	6.34932	6.98198	0.30029							7.20721	0.02317	106.532	6.92833							7.20721	0.02006	123.423	8.04891							7.20721	0.01318	156.982	8.14651
	165	6.73283	7.20721	0.30997							7.43243	0.02464	106.757	6.94298							7.43243	0.02133	123.649	8.0636							7.43243	0.01402	157.207	8.1582
	170	7.02113	7.43243	0.31966							7.65766	0.02615	106.982	6.95763							7.65766	0.02264	123.874	8.07829							7.65766	0.01488	157.432	8.16988
	175	7.4017	7.65766	0.32935							7.88288	0.02772	107.207	6.97228							7.88288	0.02399	124.099	8.09298							7.88288	0.01577	157.658	8.18157
	180	7.40422	7.88288	0.33903							8.10811	0.02932	107.432	6.98692							8.10811	0.02538	124.324	8.10767							8.10811	0.01668	157.883	8.19326
	185	8.48086	8.10811	0.34872							8.33333	0.03097	107.658	7.00157							8.33333	0.02681	124.55	8.12235							8.33333	0.01762	158.108	8.20495
	190	8.44913	8.33333	0.35841							8.55856	0.03267	107.883	7.01622							8.55856	0.02828	124.775	8.13704							8.55856	0.01859	158.333	8.21664
	195	8.84884	8.55856	0.36809							8.78378	0.03441	108.108	7.03087							8.78378	0.02979	125	8.15173							8.78378	0.01958	158.559	8.22832
	200	9.36377	8.78378	0.37778							9.00901	0.0362	108.333	7.04552							9.00901	0.03134	125.225	8.16642							9.00901	0.02059	158.784	8.24001
	205	8.61944	9.00901	0.38747							9.23423	0.03803	108.559	7.06016							9.23423	0.03293	125.45	8.1811							9.23423	0.02164	159.009	8.2517
	210	9.27172	9.23423	0.39715							9.45946	0.03991	108.784	7.07481							9.45946	0.03455	125.676	8.19579							9.45946	0.0227	159.234	8.26339
	215	9.63416	9.45946	0.40684							9.68468	0.04183	109.009	7.08946							9.68468	0.03622	125.901	8.21048							9.68468	0.0238	159.459	8.27508
	220	9.00393	9.68468	0.41653							9.90991	0.0438	109.234	7.10411							9.90991	0.03792	126.126	8.22517							9.90991	0.02492	159.685	8.28676
			9.90991	0.42621							10	0.0446	109.459	7.11875							10	0.03862	126.351	8.23986							10	0.02537	159.91	8.29845
			10.1351	0.4359							10.1351	0.04582	109.685	7.1334							10.1351	0.03967	126.577	8.25454							10.1351	0.02606	160.135	8.31014
			10.3604	0.44559							10.3604	0.04787	109.91	7.14805							10.3604	0.04145	126.802	8.26923							10.3604	0.02724	160.36	8.32183
			10.5856	0.45527							10.5856	0.04998	110.135	7.1627							10.5856	0.04327	127.027	8.28392							10.5856	0.02843	160.586	8.33352
			10.8108	0.46496							10.8108	0.05213	110.36	7.17734							10.8108	0.04513	127.252	8.29861							10.8108	0.02966	160.811	8.3452
			11.036	0.47465							11.036	0.05432	110.586	7.19199							11.036	0.04703	127.477	8.31329							11.036	0.0309	161.036	8.35689
			11.2613	0.48433							11.2613	0.05656	110.811	7.20664							11.2613	0.04897	127.703	8.32798							11.2613	0.03218	161.261	8.36858
			11.4865	0.49402							11.4865	0.05885	111.036	7.22129							11.4865	0.05095	127.928	8.34267							11.4865	0.03348	161.486	8.38027
			11.7117	0.50371							11.7117	0.06118	111.261	7.23593							11.7117	0.05297	128.153	8.35736							11.7117	0.0348	161.712	8.39196
			11.9369	0.51339							11.9369	0.06355	111.486	7.25058							11.9369	0.05503	128.378	8.37205							11.9369	0.03616	161.937	8.40364
			12.1622	0.52308							12.1622	0.06597	111.712	7.26523							12.1622	0.05712	128.604	8.38673							12.1622	0.03753	162.162	8.41533
			12.3874	0.53277							12.3874	0.06844	111.937	7.27988							12.3874	0.05926	128.829	8.40142							12.3874	0.03894	162.387	8.42702
			12.6126	0.54245							12.6126	0.07095	112.162	7.29452							12.6126	0.06143	129.054	8.41611							12.6126	0.04036	162.613	8.43871
			12.8378	0.55214							12.8378	0.07351	112.387	7.30917							12.8378	0.06365	129.279	8.4308							12.8378	0.04182	162.838	8.4504
			13.0631	0.56183							13.0631	0.07611	112.613	7.32382							13.0631	0.0659	129.505	8.44548							13.0631	0.0433	163.063	8.46208
			13.2883	0.57151							13.2883	0.07876	112.838	7.33847							13.2883	0.06819	129.73	8.46017							13.2883	0.04481	163.288	8.47377
			13.5135	0.5812							13.5135	0.08145	113.063	7.35312							13.5135	0.07052	129.955	8.47486							13.5135	0.04634	163.514	8.48546
			13.7387	0.59089							13.7387	0.08419	113.288	7.36776							13.7387	0.07289	130.18	8.48955							13.7387	0.04789	163.739	8.49715
			13.964	0.60057							13.964	0.08697	113.514	7.38241							13.964	0.0753	130.405	8.50424							13.964	0.04948	163.964	8.50884
			14.1892	0.61026							14.1892	0.0898	113.739	7.39706							14.1892	0.07775	130.631	8.51892							14.1892	0.05109	164.189	8.52052
			14.4144	0.61995							14.4144	0.09267	113.964	7.41171							14.4144	0.08024	130.856	8.53361							14.4144	0.05272	164.414	8.53221
			14.6396	0.62963							14.6396	0.09559	114.189	7.42635							14.6396	0.08277	131.081	8.5483							14.6396	0.05438	164.64	8.5439
			14.8649	0.63932							14.8649	0.09855	114.414	7.441							14.8649	0.08533	131.306	8.56299							14.8649	0.05607	164.865	8.55559
			15.0901	0.64901							15	0.10035	114.64	7.45565							15	0.08689	131.532	8.57767							15	0.05709	165.09	8.56727
			15.3153	0.65869							15.0901	0.10156	114.865	7.4703							15.0901	0.08794	131.757	8.59236							15.0901	0.05778	165.315	8.57896
			15.5405	0.66838							15.3153	0.10462	115.09	7.48494							15.3153	0.09058	131.982	8.60705							15.3153	0.05952	165.541	8.59065
			15.7658	0.67807							15.5405	0.10772	115.315	7.49959							15.5405	0.09327	132.207	8.62174							15.5405	0.06128	165.766	8.60234
			15.991	0.68775							15.7658	0.11086	115.541	7.51424							15.7658	0.09599	132.432	8.63643							15.7658	0.06307	165.991	8.61403
			16.2162	0.69744							15.991	0.11405	115.766	7.52889							15.991	0.09875	132.658	8.65111							15.991	0.06488	166.216	8.62571
			16.4414	0.70713							16.2162	0.11729	115.991	7.54353							16.2162	0.10155	132.883	8.6658							16.2162	0.06673	166.441	8.6374
			16.6667	0.71681							16.4414	0.12057	116.216	7.55818							16.4414	0.10439	133.108	8.68049							16.4414	0.06859	166.667	8.64909
			16.8919	0.7265							16.6667	0.12389	116.441	7.57283							16.6667	0.10727	133.333	8.69518							16.6667	0.07048	166.892	8.66078
			17.1171	0.73619							16.8919	0.12726	116.667	7.58748							16.8919	0.11019	133.559	8.70986							16.8919	0.0724	167.117	8.67247
			17.3423	0.74587							17.1171	0.13068	116.892	7.60213							17.1171	0.11315	133.784	8.72455							17.1171	0.07435	167.342	8.68415
			17.5676	0.75556							17.3423	0.13414	117.117	7.61677							17.3423	0.11615	134.009	8.73924							17.3423	0.07631	167.568	8.69584
			17.7928	0.76525							17.5676	0.13765	117.342	7.63142							17.5676	0.11918	134.234	8.75393							17.5676	0.07831	167.793	8.70753
			18.018	0.77493							17.7928	0.1412	117.568	7.64607							17.7928	0.12226	134.459	8.76862							17.7928	0.08033	168.018	8.71922
			18.2432	0.78462							18.018	0.1448	117.793	7.66072							18.018	0.12538	134.685	8.7833							18.018	0.08238	168.243	8.73091
			18.4685	0.79431							18.2432	0.14844	118.018	7.67536							18.2432	0.12853	134.91	8.79799							18.2432	0.08445	168.468	8.74259
			18.6937	0.80399							18.4685	0.15213	118.243	7.69001							18.4685	0.13172	135.135	8.81268							18.4685	0.08655	168.694	8.75428
			18.9189	0.81368							18.6937	0.15586	118.468	7.70466							18.6937	0.13496	135.36	8.82737							18.6937	0.08867	168.919	8.76597
			19.1441	0.82337							18.9189	0.15964	118.694	7.71931							18.9189	0.13823	135.586	8.84206							18.9189	0.09082	169.144	8.77766
			19.3694	0.83305							19.1441	0.16346	118.919	7.73395							19.1441	0.14154	135.811	8.85674							19.1441	0.093	169.369	8.78935
			19.5946	0.84274							19.3694	0.16733	119.144	7.7486							19.3694	0.14489	136.036	8.87143							19.3694	0.0952	169.595	8.80103
			19.8198	0.85243							19.5946	0.17125	119.369	7.76325							19.5946	0.14828	136.261	8.88612							19.5946	0.09742	169.82	8.81272
			20.045	0.86211							19.8198	0.17521	119.595	7.7779							19.8198	0.15171	136.486	8.90081							19.8198	0.09968	170.045	8.82441
			20.2703	0.8718							20	0.17841	119.82	7.79254							20	0.15448	136.712	8.91549							20	0.1015	170.27	8.8361
			20.4955	0.88149							20.045	0.17921	120.045	7.80719							20.045	0.15517	136.937	8.93018							20.045	0.10195	170.495	8.84779
			20.7207	0.89117							20.2703	0.18326	120.27	7.82184							20.2703	0.15868	137.162	8.94487							20.2703	0.10426	170.721	8.85947
			20.9459	0.90086							20.4955	0.18736	120.496	7.83649							20.4955	0.16223	137.387	8.95956							20.4955	0.10659	170.946	8.87116
			21.1712	0.91055							20.7207	0.1915	120.721	7.85114							20.7207	0.16581	137.613	8.97425							20.7207	0.10894	171.171	8.88285
			21.3964	0.92023							20.9459	0.19568	120.946	7.86578							20.9459	0.16944	137.838	8.98893							20.9459	0.11133	171.396	8.89454
			21.6216	0.92992							21.1712	0.19991	121.171	7.88043							21.1712	0.1731	138.063	9.00362							21.1712	0.11373	171.622	8.90623
			21.8468	0.93961							21.3964	0.20419	121.396	7.89508							21.3964	0.1768	138.288	9.01831							21.3964	0.11617	171.847	8.91791
			22.0721	0.94929							21.6216	0.20851	121.622	7.90973							21.6216	0.18054	138.514	9.033							21.6216	0.11862	172.072	8.9296
			22.2973	0.95898							21.8468	0.21288	121.847	7.92437							21.8468	0.18432	138.739	9.04768							21.8468	0.12111	172.297	8.94129
			22.5225	0.96867							22.0721	0.21729	122.072	7.93902							22.0721	0.18814	138.964	9.06237							22.0721	0.12362	172.523	8.95298
			22.7477	0.97835							22.2973	0.22175	122.297	7.95367							22.2973	0.192	139.189	9.07706							22.2973	0.12615	172.748	8.96467
			22.973	0.98804							22.5225	0.22625	122.523	7.96832							22.5225	0.1959	139.414	9.09175							22.5225	0.12871	172.973	8.97635
			23.1982	0.99773							22.7477	0.2308	122.748	7.98296							22.7477	0.19984	139.64	9.10644							22.7477	0.1313	173.198	8.98804
			23.4234	1.00741							22.973	0.23539	122.973	7.99761							22.973	0.20382	139.865	9.12112							22.973	0.13391	173.423	8.99973
			23.6486	1.0171							23.1982	0.24003	123.198	8.01226							23.1982	0.20783	140.09	9.13581							23.1982	0.13655	173.649	9.01142
			23.8739	1.02679							23.4234	0.24471	123.423	8.02691							23.4234	0.21189	140.315	9.1505							23.4234	0.13922	173.874	9.02311
			24.0991	1.03647							23.6486	0.24944	123.649	8.04155							23.6486	0.21598	140.541	9.16519							23.6486	0.14191	174.099	9.03479
			24.3243	1.04616							23.8739	0.25421	123.874	8.0562							23.8739	0.22012	140.766	9.17987							23.8739	0.14462	174.324	9.04648
			24.5495	1.05585							24.0991	0.25903	124.099	8.07085							24.0991	0.22429	140.991	9.19456							24.0991	0.14737	174.55	9.05817
			24.7748	1.06553							24.3243	0.2639	124.324	8.0855							24.3243	0.2285	141.216	9.20925							24.3243	0.15013	174.775	9.06986
			25	1.07522							24.5495	0.26881	124.55	8.10014							24.5495	0.23275	141.441	9.22394							24.5495	0.15293	175	9.08155
			25.2252	1.08491							24.7748	0.27376	124.775	8.11479							24.7748	0.23704	141.667	9.23863							24.7748	0.15575	175.225	9.09323
			25.4505	1.09459							25	0.27876	125	8.12944							25	0.24137	141.892	9.25331							25	0.15859	175.45	9.10492
			25.6757	1.10428							25.2252	0.28381	125.225	8.14409							25.2252	0.24574	142.117	9.268							25.2252	0.16146	175.676	9.11661
			25.9009	1.11397							25.4505	0.2889	125.45	8.15874							25.4505	0.25015	142.342	9.28269							25.4505	0.16436	175.901	9.1283
			26.1261	1.12365							25.6757	0.29403	125.676	8.17338							25.6757	0.2546	142.568	9.29738							25.6757	0.16728	176.126	9.13998
			26.3514	1.13334							25.9009	0.29921	125.901	8.18803							25.9009	0.25908	142.793	9.31206							25.9009	0.17023	176.351	9.15167
			26.5766	1.14303							26.1261	0.30444	126.126	8.20268							26.1261	0.26361	143.018	9.32675							26.1261	0.1732	176.577	9.16336
			26.8018	1.15271							26.3514	0.30971	126.351	8.21733							26.3514	0.26817	143.243	9.34144							26.3514	0.1762	176.802	9.17505
			27.027	1.1624							26.5766	0.31503	126.577	8.23197							26.5766	0.27278	143.468	9.35613							26.5766	0.17922	177.027	9.18674
			27.2523	1.17209							26.8018	0.32039	126.802	8.24662							26.8018	0.27742	143.694	9.37082							26.8018	0.18227	177.252	9.19842
			27.4775	1.18177							27.027	0.3258	127.027	8.26127							27.027	0.2821	143.919	9.3855							27.027	0.18535	177.477	9.21011
			27.7027	1.19146							27.2523	0.33125	127.252	8.27592							27.2523	0.28682	144.144	9.40019							27.2523	0.18845	177.703	9.2218
			27.9279	1.20115							27.4775	0.33675	127.477	8.29056							27.4775	0.29158	144.369	9.41488							27.4775	0.19158	177.928	9.23349
			28.1532	1.21083							27.7027	0.34229	127.703	8.30521							27.7027	0.29638	144.595	9.42957							27.7027	0.19473	178.153	9.24518
			28.3784	1.22052							27.9279	0.34788	127.928	8.31986							27.9279	0.30122	144.82	9.44425							27.9279	0.19791	178.378	9.25686
			28.6036	1.23021							28.1532	0.35351	128.153	8.33451							28.1532	0.3061	145.045	9.45894							28.1532	0.20112	178.604	9.26855
			28.8288	1.23989							28.3784	0.35919	128.378	8.34915							28.3784	0.31102	145.27	9.47363							28.3784	0.20435	178.829	9.28024
			29.0541	1.24958							28.6036	0.36492	128.604	8.3638							28.6036	0.31597	145.495	9.48832							28.6036	0.2076	179.054	9.29193
			29.2793	1.25927							28.8288	0.37069	128.829	8.37845							28.8288	0.32097	145.721	9.50301							28.8288	0.21089	179.279	9.30362
			29.5045	1.26895							29.0541	0.3765	129.054	8.3931							29.0541	0.326	145.946	9.51769							29.0541	0.21419	179.505	9.3153
			29.7297	1.27864							29.2793	0.38236	129.279	8.40775							29.2793	0.33108	146.171	9.53238							29.2793	0.21753	179.73	9.32699
			29.955	1.28833							29.5045	0.38826	129.505	8.42239							29.5045	0.33619	146.396	9.54707							29.5045	0.22089	179.955	9.33868
			30.1802	1.29801							29.7297	0.39422	129.73	8.43704							29.7297	0.34134	146.622	9.56176							29.7297	0.22427	180.18	9.35037
			30.4054	1.3077							29.955	0.40021	129.955	8.45169							29.955	0.34653	146.847	9.57644							29.955	0.22768	180.405	9.36206
			30.6306	1.31739							30	0.40142	130.18	8.46634							30	0.34758	147.072	9.59113							30	0.22837	180.631	9.37374
			30.8559	1.32707							30.1802	0.40625	130.405	8.48098							30.1802	0.35177	147.297	9.60582							30.1802	0.23112	180.856	9.38543
			31.0811	1.33676							30.4054	0.41234	130.631	8.49563							30.4054	0.35704	147.523	9.62051							30.4054	0.23458	181.081	9.39712
			31.3063	1.34645							30.6306	0.41847	130.856	8.51028							30.6306	0.36234	147.748	9.6352							30.6306	0.23807	181.306	9.40881
			31.5315	1.35613							30.8559	0.42465	131.081	8.52493							30.8559	0.36769	147.973	9.64988							30.8559	0.24159	181.532	9.4205
			31.7568	1.36582							31.0811	0.43087	131.306	8.53957							31.0811	0.37308	148.198	9.66457							31.0811	0.24513	181.757	9.43218
			31.982	1.37551							31.3063	0.43713	131.532	8.55422							31.3063	0.37851	148.423	9.67926							31.3063	0.24869	181.982	9.44387
			32.2072	1.38519							31.5315	0.44345	131.757	8.56887							31.5315	0.38397	148.649	9.69395							31.5315	0.25228	182.207	9.45556
			32.4324	1.39488							31.7568	0.4498	131.982	8.58352							31.7568	0.38948	148.874	9.70864							31.7568	0.2559	182.432	9.46725
			32.6577	1.40457							31.982	0.45621	132.207	8.59816							31.982	0.39502	149.099	9.72332							31.982	0.25954	182.658	9.47894
			32.8829	1.41425							32.2072	0.46266	132.432	8.61281							32.2072	0.40061	149.324	9.73801							32.2072	0.26321	182.883	9.49062
			33.1081	1.42394							32.4324	0.46915	132.658	8.62746							32.4324	0.40623	149.55	9.7527							32.4324	0.2669	183.108	9.50231
			33.3333	1.43363							32.6577	0.47569	132.883	8.64211							32.6577	0.41189	149.775	9.76739							32.6577	0.27062	183.333	9.514
			33.5586	1.44331							32.8829	0.48227	133.108	8.65676							32.8829	0.41759	150	9.78207							32.8829	0.27437	183.559	9.52569
			33.7838	1.453							33.1081	0.4889	133.333	8.6714							33.1081	0.42333	150.225	9.79676							33.1081	0.27814	183.784	9.53738
			34.009	1.46269							33.3333	0.49557	133.559	8.68605							33.3333	0.42911	150.45	9.81145							33.3333	0.28194	184.009	9.54906
			34.2342	1.47237							33.5586	0.50229	133.784	8.7007							33.5586	0.43493	150.676	9.82614							33.5586	0.28576	184.234	9.56075
			34.4595	1.48206							33.7838	0.50906	134.009	8.71535							33.7838	0.44079	150.901	9.84083							33.7838	0.28961	184.459	9.57244
			34.6847	1.49175							34.009	0.51587	134.234	8.72999							34.009	0.44668	151.126	9.85551							34.009	0.29348	184.685	9.58413
			34.9099	1.50143							34.2342	0.52272	134.459	8.74464							34.2342	0.45262	151.351	9.8702							34.2342	0.29738	184.91	9.59582
			35.1351	1.51112							34.4595	0.52962	134.685	8.75929							34.4595	0.45859	151.577	9.88489							34.4595	0.30131	185.135	9.6075
			35.3604	1.52081							34.6847	0.53657	134.91	8.77394							34.6847	0.46461	151.802	9.89958							34.6847	0.30526	185.36	9.61919
			35.5856	1.53049							34.9099	0.54356	135.135	8.78858							34.9099	0.47066	152.027	9.91426							34.9099	0.30924	185.586	9.63088
			35.8108	1.54018							35	0.54637	135.36	8.80323							35	0.47309	152.252	9.92895							35	0.31084	185.811	9.64257
			36.036	1.54987							35.1351	0.5506	135.586	8.81788							35.1351	0.47675	152.477	9.94364							35.1351	0.31324	186.036	9.65426
			36.2613	1.55955							35.3604	0.55768	135.811	8.83253							35.3604	0.48289	152.703	9.95833							35.3604	0.31727	186.261	9.66594
			36.4865	1.56924							35.5856	0.56481	136.036	8.84717							35.5856	0.48906	152.928	9.97302							35.5856	0.32132	186.486	9.67763
			36.7117	1.57893							35.8108	0.57198	136.261	8.86182							35.8108	0.49527	153.153	9.9877							35.8108	0.32541	186.712	9.68932
			36.9369	1.58861							36.036	0.5792	136.486	8.87647							36.036	0.50152	153.378	10.0024							36.036	0.32951	186.937	9.70101
			37.1622	1.5983							36.2613	0.58646	136.712	8.89112							36.2613	0.50781	153.604	10.0171							36.2613	0.33364	187.162	9.71269
			37.3874	1.60799							36.4865	0.59377	136.937	8.90576							36.4865	0.51413	153.829	10.0318							36.4865	0.3378	187.387	9.72438
			37.6126	1.61767							36.7117	0.60112	137.162	8.92041							36.7117	0.5205	154.054	10.0465							36.7117	0.34198	187.613	9.73607
			37.8378	1.62736							36.9369	0.60852	137.387	8.93506							36.9369	0.52691	154.279	10.0611							36.9369	0.34619	187.838	9.74776
			38.0631	1.63705							37.1622	0.61596	137.613	8.94971							37.1622	0.53335	154.505	10.0758							37.1622	0.35043	188.063	9.75945
			38.2883	1.64673							37.3874	0.62345	137.838	8.96436							37.3874	0.53984	154.73	10.0905							37.3874	0.35469	188.288	9.77113
			38.5135	1.65642							37.6126	0.63098	138.063	8.979							37.6126	0.54636	154.955	10.1052							37.6126	0.35897	188.514	9.78282
			38.7387	1.66611							37.8378	0.63856	138.288	8.99365							37.8378	0.55292	155.18	10.1199							37.8378	0.36329	188.739	9.79451
			38.964	1.67579							38.0631	0.64619	138.514	9.0083							38.0631	0.55952	155.405	10.1346							38.0631	0.36762	188.964	9.8062
			39.1892	1.68548							38.2883	0.65386	138.739	9.02295							38.2883	0.56617	155.631	10.1493							38.2883	0.37199	189.189	9.81789
			39.4144	1.69517							38.5135	0.66157	138.964	9.03759							38.5135	0.57285	155.856	10.164							38.5135	0.37638	189.414	9.82957
			39.6396	1.70485							38.7387	0.66933	139.189	9.05224							38.7387	0.57957	156.081	10.1786							38.7387	0.38079	189.64	9.84126
			39.8649	1.71454							38.964	0.67714	139.414	9.06689							38.964	0.58632	156.306	10.1933							38.964	0.38523	189.865	9.85295
			40.0901	1.72423							39.1892	0.68499	139.64	9.08154							39.1892	0.59312	156.532	10.208							39.1892	0.3897	190.09	9.86464
			40.3153	1.73391							39.4144	0.69289	139.865	9.09618							39.4144	0.59996	156.757	10.2227							39.4144	0.39419	190.315	9.87633
			40.5405	1.7436							39.6396	0.70083	140.09	9.11083							39.6396	0.60684	156.982	10.2374							39.6396	0.39871	190.541	9.88801
			40.7658	1.75329							39.8649	0.70881	140.315	9.12548							39.8649	0.61375	157.207	10.2521							39.8649	0.40325	190.766	9.8997
			40.991	1.76297							40	0.71363	140.541	9.14013							40	0.61792	157.432	10.2668							40	0.40599	190.991	9.91139
			41.2162	1.77266							40.0901	0.71684	140.766	9.15477							40.0901	0.62071	157.658	10.2815							40.0901	0.40782	191.216	9.92308
			41.4414	1.78235							40.3153	0.72492	140.991	9.16942							40.3153	0.6277	157.883	10.2962							40.3153	0.41242	191.441	9.93477
			41.6667	1.79203							40.5405	0.73304	141.216	9.18407							40.5405	0.63473	158.108	10.3108							40.5405	0.41704	191.667	9.94645
			41.8919	1.80172							40.7658	0.74121	141.441	9.19872							40.7658	0.64181	158.333	10.3255							40.7658	0.42168	191.892	9.95814
			42.1171	1.81141							40.991	0.74942	141.667	9.21337							40.991	0.64892	158.559	10.3402							40.991	0.42636	192.117	9.96983
			42.3423	1.82109							41.2162	0.75768	141.892	9.22801							41.2162	0.65607	158.784	10.3549							41.2162	0.43105	192.342	9.98152
			42.5676	1.83078							41.4414	0.76599	142.117	9.24266							41.4414	0.66326	159.009	10.3696							41.4414	0.43578	192.568	9.99321
			42.7928	1.84047							41.6667	0.77433	142.342	9.25731							41.6667	0.67049	159.234	10.3843							41.6667	0.44053	192.793	10.0049
			43.018	1.85015							41.8919	0.78273	142.568	9.27196							41.8919	0.67775	159.459	10.399							41.8919	0.4453	193.018	10.0166
			43.2432	1.85984							42.1171	0.79117	142.793	9.2866							42.1171	0.68506	159.685	10.4137							42.1171	0.4501	193.243	10.0283
			43.4685	1.86953							42.3423	0.79965	143.018	9.30125							42.3423	0.69241	159.91	10.4283							42.3423	0.45493	193.468	10.04
			43.6937	1.87921							42.5676	0.80818	143.243	9.3159							42.5676	0.69979	160.135	10.443							42.5676	0.45978	193.694	10.0517
			43.9189	1.8889							42.7928	0.81676	143.468	9.33055							42.7928	0.70722	160.36	10.4577							42.7928	0.46466	193.919	10.0633
			44.1441	1.89859							43.018	0.82538	143.694	9.34519							43.018	0.71468	160.586	10.4724							43.018	0.46957	194.144	10.075
			44.3694	1.90827							43.2432	0.83404	143.919	9.35984							43.2432	0.72219	160.811	10.4871							43.2432	0.4745	194.369	10.0867
			44.5946	1.91796							43.4685	0.84275	144.144	9.37449							43.4685	0.72973	161.036	10.5018							43.4685	0.47945	194.595	10.0984
			44.8198	1.92765							43.6937	0.85151	144.369	9.38914							43.6937	0.73731	161.261	10.5165							43.6937	0.48443	194.82	10.1101
			45.0451	1.93733							43.9189	0.86031	144.595	9.40378							43.9189	0.74493	161.486	10.5312							43.9189	0.48944	195.045	10.1218
			45.2703	1.94702							44.1441	0.86916	144.82	9.41843							44.1441	0.75259	161.712	10.5458							44.1441	0.49447	195.27	10.1335
			45.4955	1.95671							44.3694	0.87805	145.045	9.43308							44.3694	0.76029	161.937	10.5605							44.3694	0.49953	195.495	10.1451
			45.7207	1.96639							44.5946	0.88698	145.27	9.44773							44.5946	0.76803	162.162	10.5752							44.5946	0.50462	195.721	10.1568
			45.946	1.97608							44.8198	0.89597	145.495	9.46238							44.8198	0.77581	162.387	10.5899							44.8198	0.50973	195.946	10.1685
			46.1712	1.98577							45	0.90318	145.721	9.47702							45	0.78206	162.613	10.6046							45	0.51383	196.171	10.1802
			46.3964	1.99545							45.0451	0.90499	145.946	9.49167							45.0451	0.78362	162.838	10.6193							45.0451	0.51486	196.396	10.1919
			46.6216	2.00514							45.2703	0.91407	146.171	9.50632							45.2703	0.79148	163.063	10.634							45.2703	0.52002	196.622	10.2036
			46.8469	2.01483							45.4955	0.92318	146.396	9.52097							45.4955	0.79937	163.288	10.6486							45.4955	0.52521	196.847	10.2153
			47.0721	2.02451							45.7207	0.93235	146.622	9.53561							45.7207	0.80731	163.514	10.6633							45.7207	0.53042	197.072	10.227
			47.2973	2.0342							45.946	0.94155	146.847	9.55026							45.946	0.81528	163.739	10.678							45.946	0.53566	197.297	10.2386
			47.5225	2.04389							46.1712	0.95081	147.072	9.56491							46.1712	0.82329	163.964	10.6927							46.1712	0.54093	197.523	10.2503
			47.7478	2.05357							46.3964	0.96011	147.297	9.57956							46.3964	0.83135	164.189	10.7074							46.3964	0.54622	197.748	10.262
			47.973	2.06326							46.6216	0.96945	147.523	9.5942							46.6216	0.83944	164.414	10.7221							46.6216	0.55153	197.973	10.2737
			48.1982	2.07295							46.8469	0.97884	147.748	9.60885							46.8469	0.84757	164.64	10.7368							46.8469	0.55687	198.198	10.2854
			48.4234	2.08263							47.0721	0.98827	147.973	9.6235							47.0721	0.85574	164.865	10.7515							47.0721	0.56224	198.423	10.2971
			48.6487	2.09232							47.2973	0.99775	148.198	9.63815							47.2973	0.86394	165.09	10.7662							47.2973	0.56763	198.649	10.3088
			48.8739	2.10201							47.5225	1.00728	148.423	9.65279							47.5225	0.87219	165.315	10.7808							47.5225	0.57305	198.874	10.3205
			49.0991	2.11169							47.7478	1.01685	148.649	9.66744							47.7478	0.88048	165.541	10.7955							47.7478	0.5785	199.099	10.3322
			49.3243	2.12138							47.973	1.02647	148.874	9.68209							47.973	0.88881	165.766	10.8102							47.973	0.58397	199.324	10.3438
			49.5496	2.13107							48.1982	1.03613	149.099	9.69674							48.1982	0.89717	165.991	10.8249							48.1982	0.58946	199.55	10.3555
			49.7748	2.14075							48.4234	1.04583	149.324	9.71138							48.4234	0.90557	166.216	10.8396							48.4234	0.59499	199.775	10.3672
			50	2.15044							48.6487	1.05558	149.55	9.72603							48.6487	0.91402	166.441	10.8543							48.6487	0.60053	200	10.3789
			50.2252	2.16013							48.8739	1.06538	149.775	9.74068							48.8739	0.9225	166.667	10.869							48.8739	0.60611	200.225	10.3906
			50.4504	2.16981							49.0991	1.07522	150	9.75533							49.0991	0.93102	166.892	10.8837							49.0991	0.61171	200.45	10.4023
			50.6757	2.1795							49.3243	1.08511	150.225	9.76998							49.3243	0.93958	167.117	10.8984							49.3243	0.61733	200.676	10.414
			50.9009	2.18919							49.5496	1.09504	150.45	9.78462							49.5496	0.94818	167.342	10.913							49.5496	0.62298	200.901	10.4257
			51.1261	2.19887							49.7748	1.10502	150.676	9.79927							49.7748	0.95682	167.568	10.9277							49.7748	0.62866	201.126	10.4374
			51.3513	2.20856							50	1.11504	150.901	9.81392							50	0.9655	167.793	10.9424							50	0.63436	201.351	10.449
			51.5766	2.21825							50.2252	1.12511	151.126	9.82857							50.2252	0.97422	168.018	10.9571							50.2252	0.64009	201.577	10.4607
			51.8018	2.22793							50.4504	1.13522	151.351	9.84321							50.4504	0.98298	168.243	10.9718							50.4504	0.64584	201.802	10.4724
			52.027	2.23762							50.6757	1.14538	151.577	9.85786							50.6757	0.99177	168.468	10.9865							50.6757	0.65162	202.027	10.4841
			52.2522	2.24731							50.9009	1.15559	151.802	9.87251							50.9009	1.00061	168.694	11.0012							50.9009	0.65743	202.252	10.4958
			52.4775	2.25699							51.1261	1.16583	152.027	9.88716							51.1261	1.00948	168.919	11.0159							51.1261	0.66326	202.477	10.5075
			52.7027	2.26668							51.3513	1.17613	152.252	9.9018							51.3513	1.0184	169.144	11.0305							51.3513	0.66911	202.703	10.5192
			52.9279	2.27637							51.5766	1.18647	152.477	9.91645							51.5766	1.02735	169.369	11.0452							51.5766	0.675	202.928	10.5308
			53.1531	2.28605							51.8018	1.19685	152.703	9.9311							51.8018	1.03634	169.595	11.0599							51.8018	0.6809	203.153	10.5425
			53.3784	2.29574							52.027	1.20728	152.928	9.94575							52.027	1.04537	169.82	11.0746							52.027	0.68684	203.378	10.5542
			53.6036	2.30543							52.2522	1.21776	153.153	9.96039							52.2522	1.05444	170.045	11.0893							52.2522	0.6928	203.604	10.5659
			53.8288	2.31511							52.4775	1.22828	153.378	9.97504							52.4775	1.06355	170.27	11.104							52.4775	0.69878	203.829	10.5776
			54.054	2.3248							52.7027	1.23884	153.604	9.98969							52.7027	1.0727	170.495	11.1187							52.7027	0.70479	204.054	10.5893
			54.2793	2.33449							52.9279	1.24946	153.829	10.0043							52.9279	1.08189	170.721	11.1334							52.9279	0.71083	204.279	10.601
			54.5045	2.34417							53.1531	1.26011	154.054	10.019							53.1531	1.09112	170.946	11.148							53.1531	0.71689	204.505	10.6127
			54.7297	2.35386							53.3784	1.27081	154.279	10.0336							53.3784	1.10038	171.171	11.1627							53.3784	0.72298	204.73	10.6244
			54.9549	2.36355							53.6036	1.28156	154.505	10.0483							53.6036	1.10969	171.396	11.1774							53.6036	0.7291	204.955	10.636
			55.1802	2.37323							53.8288	1.29235	154.73	10.0629							53.8288	1.11903	171.622	11.1921							53.8288	0.73524	205.18	10.6477
			55.4054	2.38292							54.054	1.30319	154.955	10.0776							54.054	1.12842	171.847	11.2068							54.054	0.7414	205.405	10.6594
			55.6306	2.39261							54.2793	1.31407	155.18	10.0922							54.2793	1.13784	172.072	11.2215							54.2793	0.74759	205.631	10.6711
			55.8559	2.40229							54.5045	1.325	155.405	10.1069							54.5045	1.1473	172.297	11.2362							54.5045	0.75381	205.856	10.6828
			56.0811	2.41198							54.7297	1.33597	155.631	10.1215							54.7297	1.15681	172.523	11.2508							54.7297	0.76005	206.081	10.6945
			56.3063	2.42167							54.9549	1.34699	155.856	10.1362							54.9549	1.16635	172.748	11.2655							54.9549	0.76632	206.306	10.7062
			56.5315	2.43135							55	1.3492	156.081	10.1508							55	1.16826	172.973	11.2802							55	0.76758	206.532	10.7179
			56.7568	2.44104							55.1802	1.35805	156.306	10.1655							55.1802	1.17593	173.198	11.2949							55.1802	0.77261	206.757	10.7295
			56.982	2.45073							55.4054	1.36916	156.532	10.1801							55.4054	1.18555	173.423	11.3096							55.4054	0.77893	206.982	10.7412
			57.2072	2.46041							55.6306	1.38032	156.757	10.1948							55.6306	1.1952	173.649	11.3243							55.6306	0.78528	207.207	10.7529
			57.4324	2.4701							55.8559	1.39152	156.982	10.2094							55.8559	1.2049	173.874	11.339							55.8559	0.79165	207.432	10.7646
			57.6577	2.47979							56.0811	1.40276	157.207	10.2241							56.0811	1.21464	174.099	11.3537							56.0811	0.79805	207.658	10.7763
			57.8829	2.48947							56.3063	1.41405	157.432	10.2387							56.3063	1.22441	174.324	11.3684							56.3063	0.80447	207.883	10.788
			58.1081	2.49916							56.5315	1.42539	157.658	10.2533							56.5315	1.23423	174.55	11.383							56.5315	0.81092	208.108	10.7997
			58.3333	2.50885							56.7568	1.43677	157.883	10.268							56.7568	1.24408	174.775	11.3977							56.7568	0.81739	208.333	10.8114
			58.5586	2.51853							56.982	1.44819	158.108	10.2826							56.982	1.25398	175	11.4124							56.982	0.82389	208.559	10.8231
			58.7838	2.52822							57.2072	1.45966	158.333	10.2973							57.2072	1.26391	175.225	11.4271							57.2072	0.83042	208.784	10.8347
			59.009	2.53791							57.4324	1.47118	158.559	10.3119							57.4324	1.27388	175.45	11.4418							57.4324	0.83697	209.009	10.8464
			59.2342	2.54759							57.6577	1.48274	158.784	10.3266							57.6577	1.28389	175.676	11.4565							57.6577	0.84355	209.234	10.8581
			59.4595	2.55728							57.8829	1.49435	159.009	10.3412							57.8829	1.29394	175.901	11.4712							57.8829	0.85015	209.459	10.8698
			59.6847	2.56697							58.1081	1.506	159.234	10.3559							58.1081	1.30403	176.126	11.4859							58.1081	0.85678	209.685	10.8815
			59.9099	2.57665							58.3333	1.5177	159.459	10.3705							58.3333	1.31416	176.351	11.5006							58.3333	0.86344	209.91	10.8932
			60.1351	2.58634							58.5586	1.52944	159.685	10.3852							58.5586	1.32433	176.577	11.5152							58.5586	0.87012	210.135	10.9049
			60.3604	2.59603							58.7838	1.54123	159.91	10.3998							58.7838	1.33453	176.802	11.5299							58.7838	0.87682	210.36	10.9166
			60.5856	2.60571							59.009	1.55306	160.135	10.4145							59.009	1.34478	177.027	11.5446							59.009	0.88355	210.586	10.9282
			60.8108	2.6154							59.2342	1.56494	160.36	10.4291							59.2342	1.35506	177.252	11.5593							59.2342	0.89031	210.811	10.9399
			61.036	2.62509							59.4595	1.57686	160.586	10.4438							59.4595	1.36539	177.477	11.574							59.4595	0.89709	211.036	10.9516
			61.2613	2.63477							59.6847	1.58883	160.811	10.4584							59.6847	1.37575	177.703	11.5887							59.6847	0.9039	211.261	10.9633
			61.4865	2.64446							59.9099	1.60084	161.036	10.4731							59.9099	1.38615	177.928	11.6034							59.9099	0.91074	211.486	10.975
			61.7117	2.65415							60	1.60566	161.261	10.4877							60	1.39033	178.153	11.6181							60	0.91348	211.712	10.9867
			61.9369	2.66383							60.1351	1.6129	161.486	10.5024							60.1351	1.3966	178.378	11.6327							60.1351	0.9176	211.937	10.9984
			62.1622	2.67352							60.3604	1.62501	161.712	10.517							60.3604	1.40708	178.604	11.6474							60.3604	0.92449	212.162	11.0101
			62.3874	2.68321							60.5856	1.63715	161.937	10.5317							60.5856	1.4176	178.829	11.6621							60.5856	0.9314	212.387	11.0218
			62.6126	2.69289							60.8108	1.64935	162.162	10.5463							60.8108	1.42816	179.054	11.6768							60.8108	0.93834	212.613	11.0334
			62.8378	2.70258							61.036	1.66159	162.387	10.561							61.036	1.43876	179.279	11.6915							61.036	0.9453	212.838	11.0451
			63.0631	2.71227							61.2613	1.67387	162.613	10.5756							61.2613	1.44939	179.505	11.7062							61.2613	0.95229	213.063	11.0568
			63.2883	2.72195							61.4865	1.68621	162.838	10.5902							61.4865	1.46007	179.73	11.7209							61.4865	0.9593	213.288	11.0685
			63.5135	2.73164							61.7117	1.69858	163.063	10.6049							61.7117	1.47079	179.955	11.7355							61.7117	0.96634	213.514	11.0802
			63.7387	2.74133							61.9369	1.711	163.288	10.6195							61.9369	1.48154	180.18	11.7502							61.9369	0.97341	213.739	11.0919
			63.964	2.75101							62.1622	1.72347	163.514	10.6342							62.1622	1.49234	180.405	11.7649							62.1622	0.9805	213.964	11.1036
			64.1892	2.7607							62.3874	1.73598	163.739	10.6488							62.3874	1.50317	180.631	11.7796							62.3874	0.98762	214.189	11.1152
			64.4144	2.77039							62.6126	1.74854	163.964	10.6635							62.6126	1.51404	180.856	11.7943							62.6126	0.99476	214.414	11.1269
			64.6396	2.78007							62.8378	1.76114	164.189	10.6781							62.8378	1.52495	181.081	11.809							62.8378	1.00193	214.64	11.1386
			64.8649	2.78976							63.0631	1.77379	164.414	10.6928							63.0631	1.53591	181.306	11.8237							63.0631	1.00913	214.865	11.1503
			65.0901	2.79945							63.2883	1.78648	164.64	10.7074							63.2883	1.5469	181.532	11.8384							63.2883	1.01635	215.09	11.162
			65.3153	2.80913							63.5135	1.79922	164.865	10.7221							63.5135	1.55793	181.757	11.853							63.5135	1.0236	215.315	11.1737
			65.5405	2.81882							63.7387	1.812	165.09	10.7367							63.7387	1.56899	181.982	11.8677							63.7387	1.03087	215.541	11.1854
			65.7658	2.82851							63.964	1.82483	165.315	10.7514							63.964	1.5801	182.207	11.8824							63.964	1.03817	215.766	11.1971
			65.991	2.83819							64.1892	1.8377	165.541	10.766							64.1892	1.59125	182.432	11.8971							64.1892	1.04549	215.991	11.2088
			66.2162	2.84788							64.4144	1.85062	165.766	10.7807							64.4144	1.60244	182.658	11.9118							64.4144	1.05284	216.216	11.2204
			66.4414	2.85757							64.6396	1.86358	165.991	10.7953							64.6396	1.61366	182.883	11.9265							64.6396	1.06022	216.441	11.2321
			66.6667	2.86725							64.8649	1.87659	166.216	10.81							64.8649	1.62493	183.108	11.9412							64.8649	1.06762	216.667	11.2438
			66.8919	2.87694							65	1.88442	166.441	10.8246							65	1.6317	183.333	11.9559							65	1.07207	216.892	11.2555
			67.1171	2.88663							65.0901	1.88965	166.667	10.8392							65.0901	1.63623	183.559	11.9706							65.0901	1.07504	217.117	11.2672
			67.3423	2.89631							65.3153	1.90275	166.892	10.8539							65.3153	1.64757	183.784	11.9852							65.3153	1.0825	217.342	11.2789
			67.5676	2.906							65.5405	1.91589	167.117	10.8686							65.5405	1.65895	184.009	11.9999							65.5405	1.08998	217.568	11.2906
			67.7928	2.91569							65.7658	1.92908	167.342	10.8832							65.7658	1.67038	184.234	12.0146							65.7658	1.09748	217.793	11.3023
			68.018	2.92537							65.991	1.94232	167.568	10.8978							65.991	1.68184	184.459	12.0293							65.991	1.10501	218.018	11.314
			68.2432	2.93506							66.2162	1.9556	167.793	10.9125							66.2162	1.69334	184.685	12.044							66.2162	1.11256	218.243	11.3256
			68.4685	2.94475							66.4414	1.96892	168.018	10.9271							66.4414	1.70487	184.91	12.0587							66.4414	1.12015	218.468	11.3373
			68.6937	2.95443							66.6667	1.9823	168.243	10.9418							66.6667	1.71645	185.135	12.0734							66.6667	1.12775	218.694	11.349
			68.9189	2.96412							66.8919	1.99571	168.468	10.9564							66.8919	1.72807	185.36	12.0881							66.8919	1.13539	218.919	11.3607
			69.1441	2.97381							67.1171	2.00917	168.694	10.9711							67.1171	1.73973	185.586	12.1028							67.1171	1.14304	219.144	11.3724
			69.3694	2.98349							67.3423	2.02268	168.919	10.9857							67.3423	1.75142	185.811	12.1174							67.3423	1.15073	219.369	11.3841
			69.5946	2.99318							67.5676	2.03623	169.144	11.0004							67.5676	1.76316	186.036	12.1321							67.5676	1.15844	219.595	11.3958
			69.8198	3.00287							67.7928	2.04983	169.369	11.015							67.7928	1.77493	186.261	12.1468							67.7928	1.16617	219.82	11.4075
			70.0451	3.01255							68.018	2.06347	169.595	11.0297							68.018	1.78674	186.486	12.1615							68.018	1.17394	220.045	11.4191
			70.2703	3.02224							68.2432	2.07716	169.82	11.0443							68.2432	1.7986	186.712	12.1762							68.2432	1.18172	220.27	11.4308
			70.4955	3.03193							68.4685	2.0909	170.045	11.059							68.4685	1.81049	186.937	12.1909							68.4685	1.18954	220.495	11.4425
			70.7207	3.04161							68.6937	2.10467	170.27	11.0736							68.6937	1.82242	187.162	12.2056							68.6937	1.19738	220.721	11.4542
			70.9459	3.0513							68.9189	2.1185	170.495	11.0883							68.9189	1.83439	187.387	12.2203							68.9189	1.20524	220.946	11.4659
			71.1712	3.06099							69.1441	2.13237	170.721	11.1029							69.1441	1.8464	187.613	12.2349							69.1441	1.21313	221.171	11.4776
			71.3964	3.07067							69.3694	2.14628	170.946	11.1176							69.3694	1.85845	187.838	12.2496							69.3694	1.22105	221.396	11.4893
			71.6216	3.08036							69.5946	2.16024	171.171	11.1322							69.5946	1.87053	188.063	12.2643							69.5946	1.22899	221.622	11.5009
			71.8469	3.09005							69.8198	2.17425	171.396	11.1469							69.8198	1.88266	188.288	12.279							69.8198	1.23696	221.847	11.5126
			72.0721	3.09973							70	2.18548	171.622	11.1615							70	1.89239	188.514	12.2937							70	1.24335	222.072	11.5243
			72.2973	3.10942							70.0451	2.1883	171.847	11.1761							70.0451	1.89483	188.739	12.3084							70.0451	1.24495	222.297	11.536
			72.5225	3.11911							70.2703	2.20239	172.072	11.1908							70.2703	1.90703	188.964	12.3231							70.2703	1.25297	222.523	11.5477
			72.7477	3.12879							70.4955	2.21653	172.297	11.2054							70.4955	1.91928	189.189	12.3377							70.4955	1.26101	222.748	11.5594
			72.973	3.13848							70.7207	2.23072	172.523	11.2201							70.7207	1.93156	189.414	12.3524							70.7207	1.26908	222.973	11.5711
			73.1982	3.14817							70.9459	2.24495	172.748	11.2347							70.9459	1.94388	189.64	12.3671							70.9459	1.27718	223.198	11.5828
			73.4234	3.15785							71.1712	2.25922	172.973	11.2494							71.1712	1.95624	189.865	12.3818							71.1712	1.2853	223.423	11.5945
			73.6487	3.16754							71.3964	2.27355	173.198	11.264							71.3964	1.96864	190.09	12.3965							71.3964	1.29345	223.649	11.6061
			73.8739	3.17723							71.6216	2.28791	173.423	11.2787							71.6216	1.98108	190.315	12.4112							71.6216	1.30162	223.874	11.6178
			74.0991	3.18691							71.8469	2.30232	173.649	11.2933							71.8469	1.99356	190.541	12.4259							71.8469	1.30982	224.099	11.6295
			74.3243	3.1966							72.0721	2.31678	173.874	11.308							72.0721	2.00608	190.766	12.4406							72.0721	1.31805	224.324	11.6412
			74.5495	3.20629							72.2973	2.33128	174.099	11.3226							72.2973	2.01864	190.991	12.4552							72.2973	1.3263	224.55	11.6529
			74.7748	3.21597							72.5225	2.34583	174.324	11.3373							72.5225	2.03124	191.216	12.4699							72.5225	1.33457	224.775	11.6646
			75	3.22566							72.7477	2.36042	174.55	11.3519							72.7477	2.04387	191.441	12.4846							72.7477	1.34288	225	11.6763
			75.2252	3.23535							72.973	2.37506	174.775	11.3666							72.973	2.05655	191.667	12.4993							72.973	1.3512
			75.4505	3.24503							73.1982	2.38975	175	11.3812							73.1982	2.06926	191.892	12.514							73.1982	1.35956
			75.6757	3.25472							73.4234	2.40448	175.225	11.3959							73.4234	2.08202	192.117	12.5287							73.4234	1.36794
			75.9009	3.26441							73.6487	2.41925	175.45	11.4105							73.6487	2.09481	192.342	12.5434							73.6487	1.37634
			76.1261	3.27409							73.8739	2.43407	175.676	11.4252							73.8739	2.10764	192.568	12.5581							73.8739	1.38477
			76.3513	3.28378							74.0991	2.44893	175.901	11.4398							74.0991	2.12051	192.793	12.5728							74.0991	1.39323
			76.5766	3.29347							74.3243	2.46384	176.126	11.4544							74.3243	2.13342	193.018	12.5874							74.3243	1.40171
			76.8018	3.30315							74.5495	2.4788	176.351	11.4691							74.5495	2.14637	193.243	12.6021							74.5495	1.41022
			77.027	3.31284							74.7748	2.4938	176.577	11.4838							74.7748	2.15936	193.468	12.6168							74.7748	1.41875
			77.2523	3.32253							75	2.50884	176.802	11.4984							75	2.17239	193.694	12.6315							75	1.42731
			77.4775	3.33221							75.2252	2.52393	177.027	11.513							75.2252	2.18545	193.919	12.6462							75.2252	1.4359
			77.7027	3.3419							75.4505	2.53907	177.252	11.5277							75.4505	2.19856	194.144	12.6609							75.4505	1.44451
			77.9279	3.35159							75.6757	2.55425	177.477	11.5423							75.6757	2.21171	194.369	12.6756							75.6757	1.45315
			78.1531	3.36127							75.9009	2.56948	177.703	11.557							75.9009	2.22489	194.595	12.6903							75.9009	1.46181
			78.3784	3.37096							76.1261	2.58475	177.928	11.5716							76.1261	2.23811	194.82	12.705							76.1261	1.4705
			78.6036	3.38065							76.3513	2.60007	178.153	11.5863							76.3513	2.25138	195.045	12.7196							76.3513	1.47921
			78.8288	3.39033							76.5766	2.61543	178.378	11.6009							76.5766	2.26468	195.27	12.7343							76.5766	1.48795
			79.0541	3.40002							76.8018	2.63084	178.604	11.6156							76.8018	2.27802	195.495	12.749							76.8018	1.49672
			79.2793	3.40971							77.027	2.64629	178.829	11.6302							77.027	2.2914	195.721	12.7637							77.027	1.50551
			79.5045	3.41939							77.2523	2.66179	179.054	11.6449							77.2523	2.30482	195.946	12.7784							77.2523	1.51432
			79.7297	3.42908							77.4775	2.67733	179.279	11.6595							77.4775	2.31828	196.171	12.7931							77.4775	1.52317
			79.9549	3.43877							77.7027	2.69292	179.505	11.6742							77.7027	2.33178	196.396	12.8078							77.7027	1.53204
			80.1802	3.44845							77.9279	2.70855	179.73	11.6888							77.9279	2.34531	196.622	12.8224							77.9279	1.54093
			80.4054	3.45814							78.1531	2.72423	179.955	11.7035							78.1531	2.35889	196.847	12.8371							78.1531	1.54985
			80.6306	3.46783							78.3784	2.73996	180.18	11.7181							78.3784	2.37251	197.072	12.8518							78.3784	1.5588
			80.8559	3.47751							78.6036	2.75573	180.405	11.7328							78.6036	2.38616	197.297	12.8665							78.6036	1.56777
			81.0811	3.4872							78.8288	2.77154	180.631	11.7474							78.8288	2.39985	197.523	12.8812							78.8288	1.57676
			81.3063	3.49689							79.0541	2.7874	180.856	11.7621							79.0541	2.41359	197.748	12.8959							79.0541	1.58579
			81.5315	3.50657							79.2793	2.80331	181.081	11.7767							79.2793	2.42736	197.973	12.9106							79.2793	1.59484
			81.7568	3.51626							79.5045	2.81926	181.306	11.7913							79.5045	2.44117	198.198	12.9253							79.5045	1.60391
			81.982	3.52595							79.7297	2.83525	181.532	11.806							79.7297	2.45502	198.423	12.9399							79.7297	1.61301
			82.2072	3.53563							79.9549	2.85129	181.757	11.8206							79.9549	2.46891	198.649	12.9546							79.9549	1.62214
			82.4324	3.54532							80	2.85451	181.982	11.8353							80	2.47169	198.874	12.9693							80	1.62396
			82.6577	3.55501							80.1802	2.86738	182.207	11.8499							80.1802	2.48284	199.099	12.984							80.1802	1.63129
			82.8829	3.56469							80.4054	2.88351	182.432	11.8646							80.4054	2.49681	199.324	12.9987							80.4054	1.64047
			83.1081	3.57438							80.6306	2.89969	182.658	11.8792							80.6306	2.51082	199.55	13.0134							80.6306	1.64967
			83.3333	3.58407							80.8559	2.91591	182.883	11.8939							80.8559	2.52486	199.775	13.0281							80.8559	1.6589
			83.5586	3.59375							81.0811	2.93218	183.108	11.9085							81.0811	2.53895	200	13.0428							81.0811	1.66815
			83.7838	3.60344							81.3063	2.94849	183.333	11.9232							81.3063	2.55307	200.225	13.0574							81.3063	1.67743
			84.009	3.61313							81.5315	2.96485	183.559	11.9378							81.5315	2.56724	200.45	13.0721							81.5315	1.68674
			84.2342	3.62281							81.7568	2.98125	183.784	11.9525							81.7568	2.58144	200.676	13.0868							81.7568	1.69607
			84.4595	3.6325							81.982	2.9977	184.009	11.9671							81.982	2.59568	200.901	13.1015							81.982	1.70543
			84.6847	3.64219							82.2072	3.01419	184.234	11.9818							82.2072	2.60996	201.126	13.1162							82.2072	1.71481
			84.9099	3.65187							82.4324	3.03073	184.459	11.9964							82.4324	2.62429	201.351	13.1309							82.4324	1.72422
			85.1351	3.66156							82.6577	3.04731	184.685	12.0111							82.6577	2.63865	201.577	13.1456							82.6577	1.73366
			85.3604	3.67125							82.8829	3.06394	184.91	12.0257							82.8829	2.65304	201.802	13.1603							82.8829	1.74312
			85.5856	3.68093							83.1081	3.08062	185.135	12.0404							83.1081	2.66748	202.027	13.175							83.1081	1.7526
			85.8108	3.69062							83.3333	3.09734	185.36	12.055							83.3333	2.68196	202.252	13.1896							83.3333	1.76211
			86.036	3.70031							83.5586	3.1141	185.586	12.0696							83.5586	2.69648	202.477	13.2043							83.5586	1.77165
			86.2613	3.70999							83.7838	3.13091	185.811	12.0843							83.7838	2.71103	202.703	13.219							83.7838	1.78122
			86.4865	3.71968							84.009	3.14777	186.036	12.099							84.009	2.72563	202.928	13.2337							84.009	1.79081
			86.7117	3.72937							84.2342	3.16467	186.261	12.1136							84.2342	2.74026	203.153	13.2484							84.2342	1.80042
			86.9369	3.73905							84.4595	3.18162	186.486	12.1282							84.4595	2.75494	203.378	13.2631							84.4595	1.81006
			87.1622	3.74874							84.6847	3.19861	186.712	12.1429							84.6847	2.76965	203.604	13.2778							84.6847	1.81973
			87.3874	3.75843							84.9099	3.21564	186.937	12.1575							84.9099	2.7844	203.829	13.2925							84.9099	1.82942
			87.6126	3.76811							85	3.22247	187.162	12.1722							85	2.79031	204.054	13.3072							85	1.8333
			87.8378	3.7778							85.1351	3.23272	187.387	12.1868							85.1351	2.79919	204.279	13.3218							85.1351	1.83914
			88.0631	3.78749							85.3604	3.24985	187.613	12.2015							85.3604	2.81402	204.505	13.3365							85.3604	1.84888
			88.2883	3.79717							85.5856	3.26702	187.838	12.2161							85.5856	2.82889	204.73	13.3512							85.5856	1.85865
			88.5135	3.80686							85.8108	3.28424	188.063	12.2308							85.8108	2.8438	204.955	13.3659							85.8108	1.86845
			88.7387	3.81655							86.036	3.3015	188.288	12.2454							86.036	2.85875	205.18	13.3806							86.036	1.87827
			88.964	3.82623							86.2613	3.31881	188.514	12.2601							86.2613	2.87373	205.405	13.3953							86.2613	1.88811
			89.1892	3.83592							86.4865	3.33617	188.739	12.2747							86.4865	2.88876	205.631	13.41							86.4865	1.89799
			89.4144	3.84561							86.7117	3.35356	188.964	12.2894							86.7117	2.90383	205.856	13.4246							86.7117	1.90788
			89.6396	3.85529							86.9369	3.37101	189.189	12.304							86.9369	2.91893	206.081	13.4393							86.9369	1.91781
			89.8649	3.86498							87.1622	3.3885	189.414	12.3187							87.1622	2.93407	206.306	13.454							87.1622	1.92776
			90.0901	3.87467							87.3874	3.40603	189.64	12.3333							87.3874	2.94926	206.532	13.4687							87.3874	1.93773
			90.3153	3.88435							87.6126	3.42361	189.865	12.348							87.6126	2.96448	206.757	13.4834							87.6126	1.94774
			90.5405	3.89404							87.8378	3.44123	190.09	12.3626							87.8378	2.97974	206.982	13.4981							87.8378	1.95776
			90.7658	3.90373							88.0631	3.4589	190.315	12.3773							88.0631	2.99504	207.207	13.5128							88.0631	1.96781
			90.991	3.91341							88.2883	3.47662	190.541	12.3919							88.2883	3.01038	207.432	13.5275							88.2883	1.97789
			91.2162	3.9231							88.5135	3.49438	190.766	12.4065							88.5135	3.02576	207.658	13.5421							88.5135	1.988
			91.4414	3.93279							88.7387	3.51219	190.991	12.4212							88.7387	3.04118	207.883	13.5568							88.7387	1.99813
			91.6667	3.94247							88.964	3.53004	191.216	12.4359							88.964	3.05663	208.108	13.5715							88.964	2.00828
			91.8919	3.95216							89.1892	3.54793	191.441	12.4505							89.1892	3.07213	208.333	13.5862							89.1892	2.01846
			92.1171	3.96185							89.4144	3.56587	191.667	12.4651							89.4144	3.08766	208.559	13.6009							89.4144	2.02867
			92.3423	3.97153							89.6396	3.58386	191.892	12.4798							89.6396	3.10324	208.784	13.6156							89.6396	2.0389
			92.5676	3.98122							89.8649	3.60189	192.117	12.4944							89.8649	3.11885	209.009	13.6303							89.8649	2.04916
			92.7928	3.99091							90	3.61273	192.342	12.5091							90	3.12824	209.234	13.645							90	2.05533
			93.018	4.00059							90.0901	3.61997	192.568	12.5237							90.0901	3.13451	209.459	13.6596							90.0901	2.05945
			93.2432	4.01028							90.3153	3.63809	192.793	12.5384							90.3153	3.1502	209.685	13.6743							90.3153	2.06976
			93.4685	4.01997							90.5405	3.65626	193.018	12.553							90.5405	3.16593	209.91	13.689							90.5405	2.08009
			93.6937	4.02965							90.7658	3.67447	193.243	12.5677							90.7658	3.1817	210.135	13.7037							90.7658	2.09046
			93.9189	4.03934							90.991	3.69273	193.468	12.5823							90.991	3.19751	210.36	13.7184							90.991	2.10084
			94.1441	4.04903							91.2162	3.71104	193.694	12.597							91.2162	3.21336	210.586	13.7331							91.2162	2.11126
			94.3694	4.05871							91.4414	3.72938	193.919	12.6116							91.4414	3.22925	210.811	13.7478							91.4414	2.12169
			94.5946	4.0684							91.6667	3.74778	194.144	12.6263							91.6667	3.24517	211.036	13.7625							91.6667	2.13216
			94.8198	4.07809							91.8919	3.76622	194.369	12.6409							91.8919	3.26114	211.261	13.7772							91.8919	2.14265
			95.0451	4.08777							92.1171	3.7847	194.595	12.6556							92.1171	3.27715	211.486	13.7918							92.1171	2.15317
			95.2703	4.09746							92.3423	3.80323	194.82	12.6702							92.3423	3.29319	211.712	13.8065							92.3423	2.16371
			95.4955	4.10715							92.5676	3.82181	195.045	12.6849							92.5676	3.30927	211.937	13.8212							92.5676	2.17427
			95.7207	4.11683							92.7928	3.84043	195.27	12.6995							92.7928	3.3254	212.162	13.8359							92.7928	2.18487
			95.9459	4.12652							93.018	3.85909	195.495	12.7142							93.018	3.34156	212.387	13.8506							93.018	2.19549
			96.1712	4.13621							93.2432	3.8778	195.721	12.7288							93.2432	3.35776	212.613	13.8653							93.2432	2.20613
			96.3964	4.14589							93.4685	3.89656	195.946	12.7434							93.4685	3.374	212.838	13.88							93.4685	2.2168
			96.6216	4.15558							93.6937	3.91536	196.171	12.7581							93.6937	3.39028	213.063	13.8947							93.6937	2.2275
			96.8469	4.16527							93.9189	3.93421	196.396	12.7727							93.9189	3.4066	213.288	13.9093							93.9189	2.23822
			97.0721	4.17495							94.1441	3.9531	196.622	12.7874							94.1441	3.42296	213.514	13.924							94.1441	2.24897
			97.2973	4.18464							94.3694	3.97204	196.847	12.802							94.3694	3.43936	213.739	13.9387							94.3694	2.25974
			97.5225	4.19433							94.5946	3.99102	197.072	12.8167							94.5946	3.45579	213.964	13.9534							94.5946	2.27054
			97.7477	4.20401							94.8198	4.01005	197.297	12.8313							94.8198	3.47227	214.189	13.9681							94.8198	2.28137
			97.973	4.2137							95	4.0253	197.523	12.846							95	3.48548	214.414	13.9828							95	2.29004
			98.1982	4.22339							95.0451	4.02912	197.748	12.8606							95.0451	3.48878	214.64	13.9975							95.0451	2.29222
			98.4234	4.23307							95.2703	4.04824	197.973	12.8753							95.2703	3.50534	214.865	14.0122							95.2703	2.30309
			98.6487	4.24276							95.4955	4.0674	198.198	12.8899							95.4955	3.52193	215.09	14.0268							95.4955	2.314
			98.8739	4.25245							95.7207	4.08661	198.423	12.9046							95.7207	3.53856	215.315	14.0415							95.7207	2.32492
			99.0991	4.26213							95.9459	4.10586	198.649	12.9192							95.9459	3.55524	215.541	14.0562							95.9459	2.33588
			99.3243	4.27182							96.1712	4.12516	198.874	12.9339							96.1712	3.57195	215.766	14.0709							96.1712	2.34686
			99.5495	4.28151							96.3964	4.1445	199.099	12.9485							96.3964	3.5887	215.991	14.0856							96.3964	2.35786
			99.7748	4.29119							96.6216	4.16389	199.324	12.9632							96.6216	3.60549	216.216	14.1003							96.6216	2.36889
			100	4.30088							96.8469	4.18333	199.55	12.9778							96.8469	3.62231	216.441	14.115							96.8469	2.37995
			100.225	4.31057							97.0721	4.20281	199.775	12.9925							97.0721	3.63918	216.667	14.1297							97.0721	2.39103
			100.45	4.32025									200	13.0071							97.2973	3.65609	216.892	14.1443							97.2973	2.40214
			100.676	4.32994									200.225	13.0218							97.5225	3.67303	217.117	14.159							97.5225	2.41327
			100.901	4.33963									200.45	13.0364							97.7477	3.69002	217.342	14.1737							97.7477	2.42443
			101.126	4.34931									200.676	13.0511							97.973	3.70704	217.568	14.1884							97.973	2.43562
			101.351	4.359									200.901	13.0657							98.1982	3.72411	217.793	14.2031							98.1982	2.44683
			101.577	4.36869									201.126	13.0803							98.4234	3.74121	218.018	14.2178							98.4234	2.45807
			101.802	4.37837									201.351	13.095							98.6487	3.75835	218.243	14.2325							98.6487	2.46933
			102.027	4.38806									201.577	13.1096							98.8739	3.77553	218.468	14.2472							98.8739	2.48062
			102.252	4.39775									201.802	13.1243							99.0991	3.79275	218.694	14.2619							99.0991	2.49193
			102.477	4.40743									202.027	13.1389							99.3243	3.81001	218.919	14.2765							99.3243	2.50327
			102.703	4.41712									202.252	13.1536							99.5495	3.82731	219.144	14.2912							99.5495	2.51464
			102.928	4.42681									202.477	13.1682							99.7748	3.84465	219.369	14.3059							99.7748	2.52603
			103.153	4.43649									202.703	13.1829							100	3.86203	219.595	14.3206							100	2.53745
			103.378	4.44618									202.928	13.1975							100.225	3.87944	219.82	14.3353							100.225	2.54889
			103.604	4.45587									203.153	13.2122							100.45	3.8969	220.045	14.35							100.45	2.56036
			103.829	4.46555									203.378	13.2268							100.676	3.91439	220.27	14.3647							100.676	2.57185
			104.054	4.47524									203.604	13.2415							100.901	3.93192	220.495	14.3794							100.901	2.58337
			104.279	4.48493									203.829	13.2561							101.126	3.9495	220.721	14.394							101.126	2.59492
			104.504	4.49461									204.054	13.2708							101.351	3.96711	220.946	14.4087							101.351	2.60649
			104.73	4.5043									204.279	13.2854							101.577	3.98476	221.171	14.4234							101.577	2.61809
			104.955	4.51399									204.505	13.3001							101.802	4.00245	221.396	14.4381							101.802	2.62971
			105.18	4.52367									204.73	13.3147							102.027	4.02018	221.622	14.4528							102.027	2.64136
			105.405	4.53336									204.955	13.3293							102.252	4.03795	221.847	14.4675							102.252	2.65303
			105.631	4.54305									205.18	13.344							102.477	4.05576	222.072	14.4822							102.477	2.66473
			105.856	4.55273									205.405	13.3587							102.703	4.0736	222.297	14.4969							102.703	2.67646
			106.081	4.56242									205.631	13.3733							102.928	4.09149	222.523	14.5115							102.928	2.68821
			106.306	4.57211									205.856	13.3879							103.153	4.10942	222.748	14.5262							103.153	2.69999
			106.532	4.58179									206.081	13.4026							103.378	4.12738	222.973	14.5409							103.378	2.71179
			106.757	4.59148									206.306	13.4172							103.604	4.14539	223.198	14.5556							103.604	2.72362
			106.982	4.60117									206.532	13.4319							103.829	4.16343	223.423	14.5703							103.829	2.73547
			107.207	4.61085									206.757	13.4465							104.054	4.18151	223.649	14.585							104.054	2.74735
			107.432	4.62054									206.982	13.4612							104.279	4.19963	223.874	14.5997							104.279	2.75926
			107.658	4.63023									207.207	13.4758							104.504	4.21779	224.099	14.6144							104.504	2.77119
			107.883	4.63991									207.432	13.4905							104.73	4.23599	224.324	14.629							104.73	2.78315
			108.108	4.6496									207.658	13.5051							104.955	4.25423	224.55	14.6437							104.955	2.79513
			108.333	4.65929									207.883	13.5198							105.18	4.27251	224.775	14.6584							105	2.79753
			108.559	4.66897									208.108	13.5344							105.405	4.29083	225	14.6731							105.18	2.80714
			108.784	4.67866									208.333	13.5491							105.631	4.30918									105.405	2.81918
			109.009	4.68835									208.559	13.5637							105.856	4.32758									105.631	2.83124
			109.234	4.69803									208.784	13.5784							106.081	4.34601									105.856	2.84332
			109.459	4.70772									209.009	13.593							106.306	4.36449									106.081	2.85544
			109.685	4.71741									209.234	13.6077							106.532	4.383									106.306	2.86757
			109.91	4.72709									209.459	13.6223							106.757	4.40155									106.532	2.87974
			110.135	4.73678									209.685	13.637							106.982	4.42014									106.757	2.89193
			110.36	4.74647									209.91	13.6516							107.207	4.43878									106.982	2.90414
			110.586	4.75615									210.135	13.6662							107.432	4.45745									107.207	2.91638
			110.811	4.76584									210.36	13.6809							107.658	4.47615									107.432	2.92865
			111.036	4.77553									210.586	13.6955							107.883	4.4949									107.658	2.94094
			111.261	4.78521									210.811	13.7102							108.108	4.51369									107.883	2.95326
			111.486	4.7949									211.036	13.7248							108.333	4.53252									108.108	2.9656
			111.712	4.80459									211.261	13.7395							108.559	4.55138									108.333	2.97797
			111.937	4.81427									211.486	13.7541							108.784	4.57029									108.559	2.99037
			112.162	4.82396									211.712	13.7688							109.009	4.58923									108.784	3.00279
			112.387	4.83365									211.937	13.7834							109.234	4.60822									109.009	3.01524
			112.613	4.84333									212.162	13.7981							109.459	4.62724									109.234	3.02771
			112.838	4.85302									212.387	13.8127							109.685	4.6463									109.459	3.04021
			113.063	4.86271									212.613	13.8274							109.91	4.6654									109.685	3.05273
			113.288	4.87239									212.838	13.842							110.135	4.68454									109.91	3.06528
			113.514	4.88208									213.063	13.8567							110.36	4.70372									110	3.07031
			113.739	4.89177									213.288	13.8713							110.586	4.72294									110.135	3.07786
			113.964	4.90145									213.514	13.886							110.811	4.7422									110.36	3.09046
			114.189	4.91114									213.739	13.9006							111.036	4.76149									110.586	3.10309
			114.414	4.92083									213.964	13.9153							111.261	4.78083									110.811	3.11574
			114.64	4.93052									214.189	13.9299							111.486	4.8002									111.036	3.12842
			114.865	4.9402									214.414	13.9445							111.712	4.81962									111.261	3.14112
			115.09	4.94989									214.64	13.9592							111.937	4.83907									111.486	3.15385
			115.315	4.95958									214.865	13.9739							112.162	4.85856									111.712	3.16661
			115.541	4.96926									215.09	13.9885							112.387	4.8781									111.937	3.17939
			115.766	4.97895									215.315	14.0031							112.613	4.89767									112.162	3.1922
			115.991	4.98864									215.541	14.0178							112.838	4.91728									112.387	3.20503
			116.216	4.99832									215.766	14.0324							113.063	4.93693									112.613	3.21789
			116.441	5.00801									215.991	14.0471							113.288	4.95662									112.838	3.23077
			116.667	5.0177									216.216	14.0617							113.514	4.97634									113.063	3.24368
			116.892	5.02738									216.441	14.0764							113.739	4.99611									113.288	3.25662
			117.117	5.03707									216.667	14.091							113.964	5.01592									113.514	3.26958
			117.342	5.04676									216.892	14.1057																	113.739	3.28257
			117.568	5.05644									217.117	14.1203																	113.964	3.29558
			117.793	5.06613									217.342	14.135																	114.189	3.30862
			118.018	5.07582									217.568	14.1496																	114.414	3.32168
			118.243	5.0855									217.793	14.1643																	114.64	3.33477
			118.468	5.09519									218.018	14.1789																	114.865	3.34789
			118.694	5.10488									218.243	14.1936																	115	3.35577
			118.919	5.11456									218.468	14.2082																	115.09	3.36103
			119.144	5.12425									218.694	14.2229																	115.315	3.3742
			119.369	5.13394									218.919	14.2375																	115.541	3.38739
			119.595	5.14362									219.144	14.2522																	115.766	3.40061
			119.82	5.15331									219.369	14.2668																	115.991	3.41386
			120.045	5.163									219.595	14.2814																	116.216	3.42713
			120.27	5.17268									219.82	14.2961																	116.441	3.44042
			120.496	5.18237									220.045	14.3107																	116.667	3.45375
			120.721	5.19206									220.27	14.3254																	116.892	3.46709
			120.946	5.20174									220.495	14.34																	117.117	3.48047
			121.171	5.21143									220.721	14.3547																	117.342	3.49387
			121.396	5.22112									220.946	14.3693																	117.568	3.50729
			121.622	5.2308									221.171	14.384																	117.793	3.52074
			121.847	5.24049									221.396	14.3986																	118.018	3.53422
			122.072	5.25018									221.622	14.4133																	118.243	3.54772
			122.297	5.25986									221.847	14.4279																	118.468	3.56125
			122.523	5.26955									222.072	14.4426																	118.694	3.5748
			122.748	5.27924									222.297	14.4572																	118.919	3.58838
			122.973	5.28892									222.523	14.4719																	119.144	3.60199
			123.198	5.29861									222.748	14.4865																	119.369	3.61562
			123.423	5.3083									222.973	14.5012																	119.595	3.62927
			123.649	5.31798									223.198	14.5158																	119.82	3.64296
			123.874	5.32767									223.423	14.5305																	120	3.65392
			124.099	5.33736									223.649	14.5451																	120.045	3.65667
			124.324	5.34704									223.874	14.5597																	120.27	3.6704
			124.55	5.35673									224.099	14.5744																	120.496	3.68416
			124.775	5.36642									224.324	14.5891																	120.721	3.69794
			125	5.3761									224.55	14.6037																	120.946	3.71176
			125.225	5.38579									224.775	14.6183																	121.171	3.72559
			125.45	5.39548									225	14.633																	121.396	3.73946
			125.676	5.40516																											121.622	3.75334
			125.901	5.41485																											121.847	3.76726
			126.126	5.42454																											122.072	3.7812
			126.351	5.43422																											122.297	3.79516
			126.577	5.44391																											122.523	3.80915
			126.802	5.4536																											122.748	3.82317
			127.027	5.46328																											122.973	3.83721
			127.252	5.47297																											123.198	3.85128
			127.477	5.48266																											123.423	3.86538
			127.703	5.49234																											123.649	3.8795
			127.928	5.50203																											123.874	3.89364
			128.153	5.51172																											124.099	3.90782
			128.378	5.5214																											124.324	3.92201
			128.604	5.53109																											124.55	3.93624
			128.829	5.54078																											124.775	3.95048
			129.054	5.55046																											125	3.96476
			129.279	5.56015																											125.225	3.97906
			129.505	5.56984																											125.45	3.99339
			129.73	5.57952																											125.676	4.00774
			129.955	5.58921																											125.901	4.02211
			130.18	5.5989																											126.126	4.03652
			130.405	5.60858																											126.351	4.05095
			130.631	5.61827																											126.577	4.0654
			130.856	5.62796																											126.802	4.07988
			131.081	5.63764																											127.027	4.09439
			131.306	5.64733																											127.252	4.10892
			131.532	5.65702																											127.477	4.12348
			131.757	5.6667																											127.703	4.13806
			131.982	5.67639																											127.928	4.15267
			132.207	5.68608																											128.153	4.16731
			132.432	5.69576																											128.378	4.18197
			132.658	5.70545																											128.604	4.19665
			132.883	5.71514																											128.829	4.21136
			133.108	5.72482																											129.054	4.2261
			133.333	5.73451																											129.279	4.24087
			133.559	5.7442																											129.505	4.25566
			133.784	5.75388																											129.73	4.27047
			134.009	5.76357																											129.955	4.28531
			134.234	5.77326																											130	4.28828
			134.459	5.78294																											130.18	4.30018
			134.685	5.79263																											130.405	4.31507
			134.91	5.80232																											130.631	4.32999
			135.135	5.812																											130.856	4.34493
			135.36	5.82169																											131.081	4.3599
			135.586	5.83138																											131.306	4.3749
			135.811	5.84106																											131.532	4.38992
			136.036	5.85075																											131.757	4.40497
			136.261	5.86044																											131.982	4.42004
			136.486	5.87012																											132.207	4.43514
			136.712	5.87981																											132.432	4.45026
			136.937	5.8895																											132.658	4.46541
			137.162	5.89918																											132.883	4.48059
			137.387	5.90887																											133.108	4.49579
			137.613	5.91856																											133.333	4.51101
			137.838	5.92824																											133.559	4.52627
			138.063	5.93793																											133.784	4.54155
			138.288	5.94762																											134.009	4.55685
			138.514	5.9573																											134.234	4.57218
			138.739	5.96699																											134.459	4.58754
			138.964	5.97668																											134.685	4.60292
			139.189	5.98636																											134.91	4.61832
			139.414	5.99605																											135.135	4.63376
			139.64	6.00574																											135.36	4.64922
			139.865	6.01542																											135.586	4.6647
			140.09	6.02511																											135.811	4.68021
			140.315	6.0348																											136.036	4.69575
			140.541	6.04448																											136.261	4.71131
			140.766	6.05417																											136.486	4.7269
			140.991	6.06386																											136.712	4.74251
			141.216	6.07354																											136.937	4.75815
			141.441	6.08323																											137.162	4.77381
			141.667	6.09292																											137.387	4.7895
			141.892	6.1026																											137.613	4.80522
			142.117	6.11229																											137.838	4.82096
			142.342	6.12198																											138.063	4.83673
			142.568	6.13166																											138.288	4.85252
			142.793	6.14135																											138.514	4.86834
			143.018	6.15104																											138.739	4.88419
			143.243	6.16072																											138.964	4.90006
			143.468	6.17041																											139.189	4.91595
			143.694	6.1801																											139.414	4.93188
			143.919	6.18978																											139.64	4.94782
			144.144	6.19947																											139.865	4.9638
			144.369	6.20916																											140.09	4.9798
			144.595	6.21884																											140.315	4.99582
			144.82	6.22853																											140.541	5.01187
			145.045	6.23822																											140.766	5.02795
			145.27	6.2479																											140.991	5.04405
			145.495	6.25759																											141.216	5.06018
			145.721	6.26728																											141.441	5.07633
			145.946	6.27696																											141.667	5.09251
			146.171	6.28665																											141.892	5.10872
			146.396	6.29634																											142.117	5.12495
			146.622	6.30602																											142.342	5.14121
			146.847	6.31571																											142.568	5.15749
			147.072	6.3254																											142.793	5.1738
			147.297	6.33508																											143.018	5.19013
			147.523	6.34477																											143.243	5.20649
			147.748	6.35446																											143.468	5.22288
			147.973	6.36414																											143.694	5.23929
			148.198	6.37383																											143.919	5.25572
			148.423	6.38352																											144.144	5.27219
			148.649	6.3932																											144.369	5.28867
			148.874	6.40289																											144.595	5.30519
			149.099	6.41258																											144.82	5.32173
			149.324	6.42226																											145.045	5.33829
			149.55	6.43195																											145.27	5.35489
			149.775	6.44164																											145.495	5.3715
			150	6.45132																											145.721	5.38815
			150.225	6.46101																											145.946	5.40481
			150.45	6.4707																											146.171	5.42151
			150.676	6.48038																											146.396	5.43823
			150.901	6.49007
			151.126	6.49976
			151.351	6.50944
			151.577	6.51913
			151.802	6.52882
			152.027	6.5385
			152.252	6.54819
			152.477	6.55788
			152.703	6.56756
			152.928	6.57725
			153.153	6.58694
			153.378	6.59662
			153.604	6.60631
			153.829	6.616
			154.054	6.62568
			154.279	6.63537
			154.505	6.64506
			154.73	6.65474
			154.955	6.66443
			155.18	6.67412
			155.405	6.6838
			155.631	6.69349
			155.856	6.70318
			156.081	6.71286
			156.306	6.72255
			156.532	6.73224
			156.757	6.74192
			156.982	6.75161
			157.207	6.7613
			157.432	6.77098
			157.658	6.78067
			157.883	6.79036
			158.108	6.80004
			158.333	6.80973
			158.559	6.81942
			158.784	6.8291
			159.009	6.83879
			159.234	6.84848
			159.459	6.85816
			159.685	6.86785
			159.91	6.87754
			160.135	6.88722
			160.36	6.89691
			160.586	6.9066
			160.811	6.91628
			161.036	6.92597
			161.261	6.93566
			161.486	6.94534
			161.712	6.95503
			161.937	6.96472
			162.162	6.9744
			162.387	6.98409
			162.613	6.99378
			162.838	7.00346
			163.063	7.01315
			163.288	7.02284
			163.514	7.03252
			163.739	7.04221
			163.964	7.0519
			164.189	7.06158
			164.414	7.07127
			164.64	7.08096
			164.865	7.09064
			165.09	7.10033
			165.315	7.11002
			165.541	7.1197
			165.766	7.12939
			165.991	7.13908
			166.216	7.14876
			166.441	7.15845
			166.667	7.16814
			166.892	7.17782
			167.117	7.18751
			167.342	7.1972
			167.568	7.20688
			167.793	7.21657
			168.018	7.22626
			168.243	7.23594
			168.468	7.24563
			168.694	7.25532
			168.919	7.265
			169.144	7.27469
			169.369	7.28438
			169.595	7.29406
			169.82	7.30375
			170.045	7.31344
			170.27	7.32312
			170.495	7.33281
			170.721	7.3425
			170.946	7.35218
			171.171	7.36187
			171.396	7.37156
			171.622	7.38124
			171.847	7.39093
			172.072	7.40062
			172.297	7.4103
			172.523	7.41999
			172.748	7.42968
			172.973	7.43936
			173.198	7.44905
			173.423	7.45874
			173.649	7.46842
			173.874	7.47811
			174.099	7.4878
			174.324	7.49748
			174.55	7.50717
			174.775	7.51686
			175	7.52654
			175.225	7.53623
			175.45	7.54592
			175.676	7.5556
			175.901	7.56529
			176.126	7.57498
			176.351	7.58466
			176.577	7.59435
			176.802	7.60404
			177.027	7.61372
			177.252	7.62341
			177.477	7.6331
			177.703	7.64278
			177.928	7.65247
			178.153	7.66216
			178.378	7.67184
			178.604	7.68153
			178.829	7.69122
			179.054	7.7009
			179.279	7.71059
			179.505	7.72028
			179.73	7.72996
			179.955	7.73965
			180.18	7.74934
			180.405	7.75902
			180.631	7.76871
			180.856	7.7784
			181.081	7.78808
			181.306	7.79777
			181.532	7.80746
			181.757	7.81714
			181.982	7.82683
			182.207	7.83652
			182.432	7.8462
			182.658	7.85589
			182.883	7.86558
			183.108	7.87526
			183.333	7.88495
			183.559	7.89464
			183.784	7.90432
			184.009	7.91401
			184.234	7.9237
			184.459	7.93338
			184.685	7.94307
			184.91	7.95276
			185.135	7.96244
			185.36	7.97213
			185.586	7.98182
			185.811	7.9915
			186.036	8.00119
			186.261	8.01088
			186.486	8.02056
			186.712	8.03025
			186.937	8.03994
			187.162	8.04962
			187.387	8.05931
			187.613	8.069
			187.838	8.07868
			188.063	8.08837
			188.288	8.09806
			188.514	8.10774
			188.739	8.11743
			188.964	8.12712
			189.189	8.1368
			189.414	8.14649
			189.64	8.15618
			189.865	8.16586
			190.09	8.17555
			190.315	8.18524
			190.541	8.19492
			190.766	8.20461
			190.991	8.2143
			191.216	8.22398
			191.441	8.23367
			191.667	8.24336
			191.892	8.25304
			192.117	8.26273
			192.342	8.27242
			192.568	8.2821
			192.793	8.29179
			193.018	8.30148
			193.243	8.31116
			193.468	8.32085
			193.694	8.33054
			193.919	8.34022
			194.144	8.34991
			194.369	8.3596
			194.595	8.36928
			194.82	8.37897
			195.045	8.38866
			195.27	8.39834
			195.495	8.40803
			195.721	8.41772
			195.946	8.4274
			196.171	8.43709
			196.396	8.44678
			196.622	8.45646
			196.847	8.46615
			197.072	8.47584
			197.297	8.48552
			197.523	8.49521
			197.748	8.5049
			197.973	8.51458
			198.198	8.52427
			198.423	8.53396
			198.649	8.54364
			198.874	8.55333
			199.099	8.56302
			199.324	8.5727
			199.55	8.58239
			199.775	8.59208
			200	8.60176
			200.225	8.61145
			200.45	8.62114
			200.676	8.63082
			200.901	8.64051
			201.126	8.6502
			201.351	8.65988
			201.577	8.66957
			201.802	8.67926
			202.027	8.68894
			202.252	8.69863
			202.477	8.70832
			202.703	8.718
			202.928	8.72769
			203.153	8.73738
			203.378	8.74706
			203.604	8.75675
			203.829	8.76644
			204.054	8.77612
			204.279	8.78581
			204.505	8.7955
			204.73	8.80518
			204.955	8.81487
			205.18	8.82456
			205.405	8.83424
			205.631	8.84393
			205.856	8.85362
			206.081	8.8633
			206.306	8.87299
			206.532	8.88268
			206.757	8.89236
			206.982	8.90205
			207.207	8.91174
			207.432	8.92142
			207.658	8.93111
			207.883	8.9408
			208.108	8.95048
			208.333	8.96017
			208.559	8.96986
			208.784	8.97954
			209.009	8.98923
			209.234	8.99892
			209.459	9.0086
			209.685	9.01829
			209.91	9.02798
			210.135	9.03766
			210.36	9.04735
			210.586	9.05704
			210.811	9.06672
			211.036	9.07641
			211.261	9.0861
			211.486	9.09578
			211.712	9.10547
			211.937	9.11516
			212.162	9.12484
			212.387	9.13453
			212.613	9.14422
			212.838	9.1539
			213.063	9.16359
			213.288	9.17328
			213.514	9.18296
			213.739	9.19265
			213.964	9.20234
			214.189	9.21202
			214.414	9.22171
			214.64	9.2314
			214.865	9.24108
			215.09	9.25077
			215.315	9.26046
			215.541	9.27014
			215.766	9.27983
			215.991	9.28952
			216.216	9.2992
			216.441	9.30889
			216.667	9.31858
			216.892	9.32826
			217.117	9.33795
			217.342	9.34764
			217.568	9.35732
			217.793	9.36701
			218.018	9.3767
			218.243	9.38638
			218.468	9.39607
			218.694	9.40576
			218.919	9.41544
			219.144	9.42513
			219.369	9.43482
			219.595	9.4445
			219.82	9.45419
			220.045	9.46388
			220.27	9.47356
			220.495	9.48325
			220.721	9.49294
			220.946	9.50262
			221.171	9.51231
			221.396	9.522
			221.622	9.53168
			221.847	9.54137
			222.072	9.55106
			222.297	9.56074
			222.523	9.57043
			222.748	9.58012
			222.973	9.5898
			223.198	9.59949
			223.423	9.60918
			223.649	9.61886
			223.874	9.62855
			224.099	9.63824
			224.324	9.64792
			224.55	9.65761
			224.775	9.6673
			225	9.67698
